# Supplementary material for: Differentially expressed proteins underlying childhood cortical dysplasia with epilepsy identified by iTRAQ proteomic profiling
Source: PLoS One. 2017 Feb 21;12(2):e0172214. doi: 10.1371/journal.pone.0172214 (PMC5319751; doi:10.1371/journal.pone.0172214)
Supplement: S1 Datasheet — (XLSX) [file pone.0172214.s002.xlsx]

## Sheet: chen
N	Name	118:117	PVal 118:117	119:117	PVal 119:117	121:117	PVal 121:117
3832	Gene_Symbol=KIAA0100 Isoform 3 of UPF0378 protein KIAA0100	99.0832	0.630649	99.0832	0.614311	99.0832	0.0779507
3809	REVERSED Gene_Symbol=RC3H2 Ring finger and CCCH-type zinc finger domains 2	99.0832	0.73506	99.0832	0.748982	99.0832	0.078844
3480	REVERSED Gene_Symbol=AHSG Alpha-2-HS-glycoprotein	99.0832	0.84327	99.0832	0.638274	99.0832	0.1101
555	Gene_Symbol=HBG2 Hemoglobin subunit gamma-2	33.7287	0.0973661	4.13048	0.499801	34.9945	0.0955611
3694	REVERSED Gene_Symbol=SORCS1 Isoform 4 of VPS10 domain-containing receptor SorCS1	28.8403	0.0959071	10.2802	0.158997	3.13329	0.358574
597	Gene_Symbol=COL1A1 Collagen alpha-1(I) chain	13.1826	0.15627	1.72187	0.688713	13.3045	0.153993
3634	Gene_Symbol=LSM4 U6 snRNA-associated Sm-like protein LSm4	9.28966	0.0361344	9.63829	0.0361074	0.963829	0.866292
60	Gene_Symbol=A2M Alpha-2-macroglobulin	6.60694	0.00232864	1.08643	0.0937475	6.54636	0.00255539
1252	Gene_Symbol=GSTM1 Isoform 1 of Glutathione S-transferase Mu 1	6.36796	0.244071	1.25892	0.400209	6.98232	0.260647
900	Gene_Symbol=WARS Isoform 1 of Tryptophanyl-tRNA synthetase, cytoplasmic	6.36796	0.032238	0.787046	0.840048	3.59749	0.265089
1082	Gene_Symbol=EIF3E Eukaryotic translation initiation factor 3 subunit E	6.13762	0.161869	2.44343	0.326716	1.72187	0.345087
766	Gene_Symbol=- 28 kDa protein	5.29664	0.013479	1.24738	0.350433	3.66438	0.0438124
9	Gene_Symbol=TUBA1A Tubulin alpha-1A chain	5.24808	0.82598	3.28095	0.79675	8.24138	0.581673
155	Gene_Symbol=DPYSL5 Dihydropyrimidinase-related protein 5	5.15229	8.26e-08	1.10662	0.486816	4.96592	2.6e-07
1965	Gene_Symbol=CCDC124 Coiled-coil domain-containing protein 124	5.10505	0.149958	1.8197	0.321178	4.52898	0.167258
2153	Gene_Symbol=RBM39 Isoform 2 of RNA-binding protein 39	4.96592	0.00440464	0.972747	0.779051	4.2462	0.00425575
2516	Gene_Symbol=PI4KB Isoform 2 of Phosphatidylinositol 4-kinase beta	4.96592	0.617035	4.87529	0.601912	3.37287	0.869835
3142	REVERSED Gene_Symbol=MTHFD1 C-1-tetrahydrofolate synthase, cytoplasmic	4.74242	0.159348	2.53513	0.268667	2.39883	0.287535
3537	Gene_Symbol=- cDNA FLJ60346, highly similar to Carnitine O-palmitoyltransferase I, brain isoform	4.69894	0.502643	1.1272	0.954231	4.09261	0.570138
2670	Gene_Symbol=HBG1 Hemoglobin subunit gamma-1	4.44631	0.275839	1.35519	0.804085	5.34564	0.235711
2491	Gene_Symbol=YBX1 Nuclease-sensitive element-binding protein 1	4.32514	0.149399	0.570164	0.844198	4.09261	0.159341
2387	Gene_Symbol=PFDN2 Prefoldin subunit 2	3.87258	0.239233	0.239883	0.2656	1.0666	0.65631
1762	Gene_Symbol=RAB18 Ras-related protein Rab-18	3.80189	0.180871	3.94457	0.175554	4.13048	0.170408
1027	Gene_Symbol=BCAS1 Isoform 2 of Breast carcinoma-amplified sequence 1	3.76704	0.000281375	0.57544	0.314615	3.31131	0.000922378
1847	Gene_Symbol=GSK3B Isoform 2 of Glycogen synthase kinase-3 beta	3.69828	0.0973601	4.05509	0.0962083	3.37287	0.087801
2963	Gene_Symbol=RASAL2 128 kDa protein	3.66438	0.473409	0.816582	0.937433	2.91072	0.591837
3826	Gene_Symbol=CDRT1 CMT1A duplicated region transcript 1 protein	3.66438	0.473409	0.816582	0.937433	2.91072	0.591837
786	Gene_Symbol=NDRG1 cDNA FLJ39243 fis, clone OCBBF2008283, highly similar to Protein NDRG1	3.63078	0.00337991	1.03753	0.871547	3.59749	0.00287128
706	Gene_Symbol=TUBB cDNA FLJ53063, highly similar to Tubulin beta-7 chain	3.53183	0.102034	0.549541	0.869325	1.27057	0.177939
472	Gene_Symbol=MAG Myelin-associated glycoprotein	3.46737	9.24e-05	1.14815	0.559308	3.25087	0.000136062
1077	Gene_Symbol=XPNPEP1 Isoform 1 of Xaa-Pro aminopeptidase 1	3.46737	0.0500294	1.87068	0.432334	3.25087	0.0204261
55	Gene_Symbol=HSPH1 Isoform Beta of Heat shock protein 105 kDa	3.43558	5.64e-05	1.61436	0.475764	3.53183	4.53e-05
1914	Gene_Symbol=ANP32B Isoform 1 of Acidic leucine-rich nuclear phosphoprotein 32 family member B	3.40408	0.223863	1.47231	0.606388	3.37287	0.250913
145	Gene_Symbol=TNC Isoform 4 of Tenascin	3.34195	1.29e-09	0.787046	0.8545	3.40408	1.26e-09
1689	Gene_Symbol=ACAN Isoform 3 of Aggrecan core protein	3.31131	0.0146821	0.711214	0.842405	3.69828	0.00787029
282	Gene_Symbol=SIRT2 43 kDa protein	3.22107	2e-07	1.13763	0.747103	2.99226	1.4e-06
1291	Gene_Symbol=MAP1LC3A Isoform 1 of Microtubule-associated proteins 1A/1B light chain 3A	3.22107	0.0323107	1.03753	0.970538	2.72898	0.0333073
677	Gene_Symbol=CARS cysteinyl-tRNA synthetase, cytoplasmic isoform c	3.22107	0.0715921	1.55597	0.744711	3.0761	0.134495
1823	Gene_Symbol=PTN Putative uncharacterized protein PTN	3.22107	0.373307	2.05116	0.440294	3.66438	0.365797
3557	Gene_Symbol=ALPK2 Isoform 2 of Alpha-protein kinase 2	3.01995	0.214907	1.22462	0.68017	2.1677	0.296411
2760	Gene_Symbol=SLC7A5 Large neutral amino acids transporter small subunit 1	3.01995	0.786237	2.65461	0.928704	3.01995	0.675352
404	Gene_Symbol=FABP3 Fatty acid-binding protein, heart	2.99226	0.00695089	1.21339	0.957702	2.83139	0.00979402
49	Gene_Symbol=VCP Transitional endoplasmic reticulum ATPase	2.96483	5.56e-07	0.879022	0.952622	1.45881	0.0123325
941	Gene_Symbol=TAGLN2 24 kDa protein	2.96483	0.0397651	1.7378	0.211119	3.59749	0.0317823
1347	Gene_Symbol=OPALIN Putative uncharacterized protein OPALIN	2.88403	0.0535868	1.13763	0.42912	2.67917	0.120941
579	Gene_Symbol=TXN Thioredoxin	2.88403	0.0447507	1.30617	0.691886	1.19124	0.286484
424	Gene_Symbol=PLP1 Isoform 1 of Myelin proteolipid protein	2.85759	0.0591773	1.30617	0.264366	3.43558	0.0482676
2040	Gene_Symbol=- 13 kDa protein	2.85759	0.559068	2.51189	0.521274	0.253513	0.447321
2879	Gene_Symbol=S1PR5 Isoform 1 of Sphingosine 1-phosphate receptor 5	2.83139	0.397622	1.6293	0.645339	3.04789	0.424733
714	Gene_Symbol=GPD1 Glycerol-3-phosphate dehydrogenase [NAD+], cytoplasmic	2.80543	0.0179046	1.18032	0.524788	2.48886	0.0314197
2395	Gene_Symbol=LYPLA1 cDNA FLJ60607, highly similar to Acyl-protein thioesterase 1	2.77971	0.632186	0.862979	0.998528	2.70396	0.667064
1091	Gene_Symbol=ANLN Isoform 2 of Actin-binding protein anillin	2.75423	0.00617176	1.34276	0.866822	2.58226	0.00676533
703	Gene_Symbol=ERMN Isoform 2 of Ermin	2.72898	0.00124653	1.11686	0.558577	2.70396	0.00180371
550	Gene_Symbol=COL1A2 Collagen alpha-2(I) chain	2.72898	0.0879303	1.80302	0.21404	1.40605	0.380345
539	Gene_Symbol=CSNK2A1 CSNK2A1 protein	2.72898	0.102033	0.731139	0.784002	1.94089	0.834189
921	Gene_Symbol=MARCKSL1 MARCKS-related protein	2.70396	0.0093883	1.2942	0.553174	2.83139	0.0131623
3203	Gene_Symbol=ETV7 Isoform B of Transcription factor ETV7	2.70396	0.235991	1.15878	0.763861	1.61436	0.432333
2177	Gene_Symbol=HDDC2 Isoform 1 of HD domain-containing protein 2	2.67917	0.565569	3.69828	0.443029	2.96483	0.548949
111	Gene_Symbol=CRMP1 dihydropyrimidinase-related protein 1 isoform 1	2.63027	3.63e-09	0.903649	0.251753	2.48886	1.02e-06
129	Gene_Symbol=FGB Fibrinogen beta chain	2.63027	4.15e-07	0.879022	0.477148	2.55859	1.33e-05
73	Gene_Symbol=CCT3 T-complex protein 1 subunit gamma isoform b	2.63027	0.427715	1.1272	0.684922	2.55859	0.227586
1510	Gene_Symbol=PPP1R14A Isoform 1 of Protein phosphatase 1 regulatory subunit 14A	2.60615	0.0252922	0.801678	0.952444	2.14783	0.037906
650	Gene_Symbol=CKAP4 Similar to cytoskeleton-associated protein 4 (Fragment)	2.58226	0.0694135	1.59956	0.430279	1.77011	0.156077
2390	Gene_Symbol=MOBP Myelin-associated oligodendrocyte basic protein. Isoform 2	2.58226	0.247546	0.903649	0.852725	2.70396	0.238647
1520	Gene_Symbol=EXOC7 Isoform 1 of Exocyst complex component 7	2.55859	0.292588	2.33346	0.33127	2.18776	0.408558
1879	Gene_Symbol=NACA Nascent polypeptide-associated complex subunit alpha	2.53513	0.454191	2.24905	0.500791	2.42103	0.534381
2251	Gene_Symbol=PRPF31 55 kDa protein	2.53513	0.529693	2.29087	0.601689	1.52757	0.740816
2247	Gene_Symbol=ANK1 Isoform Er16 of Ankyrin-1	2.46604	0.0966134	1.77011	0.207111	2.37684	0.102962
1902	Gene_Symbol=FAM171A2 Protein FAM171A2	2.46604	0.596231	2.75423	0.618457	4.2462	0.384326
2361	Gene_Symbol=PDYN Proenkephalin-B	2.44343	0.259401	1.05682	0.895118	2.39883	0.265939
265	Gene_Symbol=FGG Putative uncharacterized protein FGG	2.42103	0.151637	1.02802	0.368636	2.33346	0.147943
326	Gene_Symbol=CPNE6 cDNA FLJ55997, highly similar to Copine-6	2.39883	0.000372534	0.765597	0.618808	2.26987	0.000699367
1742	Gene_Symbol=SNAP29 Synaptosomal-associated protein 29	2.39883	0.133914	1.61436	0.474473	2.0893	0.240199
2408	Gene_Symbol=CLDN11 Claudin-11	2.39883	0.318629	1.08643	0.944313	2.48886	0.304471
1001	Gene_Symbol=TIPRL Isoform 1 of TIP41-like protein	2.39883	0.188864	1.23595	0.855985	2.42103	0.382051
832	Gene_Symbol=SCYL2 SCY1-like protein 2	2.35505	0.0903016	2.26987	0.188524	2.18776	0.153782
3319	Gene_Symbol=VN1R5 Vomeronasal type-1 receptor 5	2.35505	0.276645	1.65959	0.427765	2.208	0.297204
2699	Gene_Symbol=- Anti-(ED-B) scFV (Fragment)	2.35505	0.524559	1.27057	0.998097	2.1677	0.527772
3276	REVERSED Gene_Symbol=LOC100287226 hypothetical protein XP_002343677	2.35505	0.478033	1.75388	0.512076	2.58226	0.683448
1783	Gene_Symbol=RPL18A cDNA FLJ51502, highly similar to 60S ribosomal protein L18a	2.33346	0.397455	1.36773	0.444559	1.45881	0.461674
517	Gene_Symbol=ENPP6 Ectonucleotide pyrophosphatase/phosphodiesterase family member 6	2.31206	0.000543262	0.981748	0.543261	2.10863	0.000512854
909	Gene_Symbol=KIAA1598 Isoform 2 of Shootin-1	2.31206	0.00304071	0.954993	0.522116	2.24905	0.00323137
705	Gene_Symbol=MYO1D Myosin-Id	2.29087	0.0132975	0.887156	0.514586	2.07014	0.0417521
1656	Gene_Symbol=SLC25A1 Tricarboxylate transport protein, mitochondrial	2.29087	0.130536	1.72187	0.341553	2.29087	0.138805
2096	Gene_Symbol=FSD1L 56 kDa protein	2.29087	0.165251	1.64437	0.390438	2.18776	0.171692
2893	Gene_Symbol=- cDNA FLJ58752, highly similar to Homo sapiens RCD1 required for cell differentiation 1 homolog (RQCD1), mRNA	2.29087	0.350966	0.946237	0.370282	1.70608	0.410114
46	Gene_Symbol=TF Serotransferrin	2.26987	2e-11	1.08643	0.900039	2.24905	2.87e-11
157	Gene_Symbol=FSCN1 FSCN1 protein (Fragment)	2.26987	6.18e-05	0.751623	0.473365	1.97697	0.000811397
1073	Gene_Symbol=INF2 Isoform 2 of Inverted formin-2	2.26987	0.153831	0.847227	0.368905	2.26987	0.197481
1281	Gene_Symbol=TRIM21 Isoform 1 of E3 ubiquitin-protein ligase TRIM21	2.26987	0.255958	1.36773	0.67778	1.6293	0.434149
2911	Gene_Symbol=PYCR2 Pyrroline-5-carboxylate reductase 2	2.24905	0.424277	1.48594	0.420753	2.99226	0.276514
1243	Gene_Symbol=BLMH Bleomycin hydrolase	2.24905	0.309643	0.928966	0.706824	1.59956	0.369583
961	Gene_Symbol=PDE2A cGMP-dependent 3',5'-cyclic phosphodiesterase isoform 3	2.24905	0.416551	2.12814	0.421864	2.07014	0.431932
1539	Gene_Symbol=MTX1 Isoform 1 of Metaxin-1	2.24905	0.643623	2.75423	0.50969	1.35519	0.816594
701	Gene_Symbol=GPHN Isoform 1 of Gephyrin	2.22844	0.12123	1.38038	0.957214	2.22844	0.124579
3052	Gene_Symbol=RG9MTD1 Mitochondrial ribonuclease P protein 1	2.22844	0.732815	1.57036	0.866291	2.01372	0.778089
1372	Gene_Symbol=C19orf26 Isoform 1 of Protein Dos	2.208	0.0719417	0.794328	0.895243	1.65959	0.185003
731	Gene_Symbol=PA2G4 Proliferation-associated protein 2G4	2.208	0.277393	1.25892	0.819395	1.69044	0.369878
924	Gene_Symbol=SLC12A2 Isoform 2 of Solute carrier family 12 member 2	2.18776	0.113268	1.1272	0.741889	2.12814	0.130182
1173	Gene_Symbol=FABP5 Fatty acid-binding protein, epidermal	2.18776	0.0696113	0.77983	0.603632	1.80302	0.159997
669	Gene_Symbol=NAP1L4 Putative uncharacterized protein NAP1L4	2.18776	0.321866	0.862979	0.491751	0.666807	0.852308
1626	Gene_Symbol=SRP68 Isoform 1 of Signal recognition particle 68 kDa protein	2.18776	0.655794	1.39316	0.923712	1.39316	0.873345
1655	Gene_Symbol=USP9X probable ubiquitin carboxyl-terminal hydrolase FAF-X isoform 4	2.1677	0.690753	1.99526	0.914179	2.12814	0.862555
205	Gene_Symbol=SERPINA1 Isoform 1 of Alpha-1-antitrypsin	2.14783	6.95e-06	1.0666	0.824897	1.88799	5.68e-05
207	Gene_Symbol=FGA Isoform 2 of Fibrinogen alpha chain	2.14783	0.0860739	0.963829	0.370579	2.07014	0.0958828
322	Gene_Symbol=SRCIN1 Isoform 4 of SRC kinase signaling inhibitor 1	2.12814	0.000481554	1.34276	0.49417	2.0893	0.00169686
3368	Gene_Symbol=LOC100287104 hypothetical protein XP_002343630	2.12814	0.38839	1.5417	0.563597	2.58226	0.278812
1955	Gene_Symbol=IGHG3 Putative uncharacterized protein	2.12814	0.627353	0.912011	0.915261	2.55859	0.525529
1602	Gene_Symbol=HSBP1 Heat shock factor-binding protein 1	2.12814	0.629311	2.07014	0.626278	2.55859	0.535986
409	Gene_Symbol=OLA1 47 kDa protein	2.10863	0.00157541	0.83946	0.760574	1.61436	0.0246618
2368	Gene_Symbol=PURG Isoform 1 of Purine-rich element-binding protein gamma	2.10863	0.0693555	1.14815	0.428714	1.92309	0.0832615
2126	Gene_Symbol=CD9 CD9 antigen	2.10863	0.175145	0.963829	0.460313	1.72187	0.348182
122	Gene_Symbol=APOA1 Apolipoprotein A-I	2.0893	1.14e-06	0.895365	0.599353	1.90546	3.14e-05
2445	Gene_Symbol=AHNAK2 Isoform 1 of Protein AHNAK2	2.0893	0.00360745	0.92045	0.624579	2.0893	0.00301351
3453	Gene_Symbol=SLC17A2 Solute carrier family 17 (Sodium phosphate), member 2, isoform CRA_b	2.0893	0.308897	1.43219	0.51952	2.05116	0.315202
361	Gene_Symbol=HSPA2 Heat shock-related 70 kDa protein 2	2.07014	0.00377687	1.2942	0.720927	2.07014	0.00747373
374	Gene_Symbol=ARHGEF2 Isoform 3 of Rho guanine nucleotide exchange factor 2	2.07014	0.00291227	1.09648	0.50275	1.97697	0.00919438
255	Gene_Symbol=MAP4 110 kDa protein	2.07014	0.0148823	1.07647	0.83022	1.90546	0.018085
575	Gene_Symbol=IDH1 Isocitrate dehydrogenase [NADP] cytoplasmic	2.07014	0.0390613	1.00925	0.917319	2.05116	0.0326539
895	Gene_Symbol=UBAP2L Isoform 4 of Ubiquitin-associated protein 2-like	2.07014	0.415577	1.5417	0.412766	2.22844	0.40849
3382	Gene_Symbol=DAAM1 Isoform 3 of Disheveled-associated activator of morphogenesis 1	2.07014	0.31051	1.27057	0.644362	1.44544	0.513344
3027	Gene_Symbol=IRS2 HSPC298 (Fragment)	2.03236	0.318988	1.02802	0.936177	2.35505	0.270195
640	Gene_Symbol=HBD Hemoglobin subunit delta	2.03236	0.295344	1.11686	0.382208	1.78649	0.306327
382	Gene_Symbol=KLC1 Isoform C of Kinesin light chain 1	2.01372	0.0940359	1.58489	0.617017	2.10863	0.0702459
3005	Gene_Symbol=EVL Isoform 1 of Ena/VASP-like protein	2.01372	0.270198	1.70608	0.353778	1.92309	0.290179
1708	Gene_Symbol=GLTP Glycolipid transfer protein	2.01372	0.416575	1.58489	0.603483	1.75388	0.409965
2149	Gene_Symbol=PACSIN3 Protein kinase C and casein kinase substrate in neurons 3, isoform CRA_b	2.01372	0.371539	2.05116	0.329355	0.954993	0.977499
2786	Gene_Symbol=BZW2 cDNA FLJ52869, highly similar to Homo sapiens basic leucine zipper and W2 domains 2 (BZW2), mRNA	1.99526	0.324999	1.5417	0.463352	1.8197	0.365988
3188	Gene_Symbol=PDZD2 Isoform 2 of PDZ domain-containing protein 2	1.99526	0.548094	1.1272	0.922646	2.31206	0.477457
912	Gene_Symbol=TTLL12 Tubulin--tyrosine ligase-like protein 12	1.99526	0.519467	2.35505	0.439756	1.36773	0.747436
2998	Gene_Symbol=MAPKSP1 13 kDa protein	1.97697	0.470159	1.15878	0.824678	0.824138	0.737468
2183	Gene_Symbol=PREB Prolactin regulatory element-binding protein	1.97697	0.731321	1.07647	0.839398	1.39316	0.832355
3799	Gene_Symbol=LYSMD4 Isoform 2 of LysM and putative peptidoglycan-binding domain-containing protein 4	1.95885	0.328811	0.862979	0.811413	1.6293	0.431032
991	Gene_Symbol=PURB Transcriptional activator protein Pur-beta	1.94089	0.0251929	1.14815	0.928211	1.80302	0.0416898
68	Gene_Symbol=DPYSL3 Collapsin response mediator protein 4 long variant	1.94089	0.0464151	1.03753	0.364324	1.87068	0.0466851
2625	Gene_Symbol=LAGE3 L antigen family member 3	1.94089	0.101695	1.47231	0.374292	2.48886	0.126254
1171	Gene_Symbol=PSMB4 Proteasome subunit beta type-4	1.94089	0.722594	1.1272	0.567893	2.208	0.668359
2017	Gene_Symbol=C3orf31 18 kDa protein	1.94089	0.9616	1.02802	0.842237	1.43219	0.983238
1665	Gene_Symbol=PSMD1 Isoform 2 of 26S proteasome non-ATPase regulatory subunit 1	1.92309	0.217903	1.34276	0.609769	1.61436	0.268231
3498	Gene_Symbol=DOCK8 DOCK8 protein	1.92309	0.337685	1.57036	0.451388	2.18776	0.292366
3520	Gene_Symbol=ZNF81 Zinc finger protein 81	1.92309	0.337685	1.57036	0.451388	2.18776	0.292366
553	Gene_Symbol=CSE1L Isoform 3 of Exportin-2	1.92309	0.20273	1.78649	0.513933	1.83654	0.325765
3697	REVERSED Gene_Symbol=TTBK2 Isoform 3 of Tau-tubulin kinase 2	1.92309	0.339705	1.58489	0.437858	1.61436	0.431749
3950	Gene_Symbol=TRMT61B Potential tRNA (adenine-N(1)-)-methyltransferase catalytic subunit TRMT61B	1.90546	0.342751	1.92309	0.340102	2.65461	0.2401
1295	Gene_Symbol=BOLA2B;BOLA2 BolA-like protein 2	1.90546	0.342124	1.08643	0.353783	0.946237	0.39894
2864	Gene_Symbol=CHMP4B Charged multivesicular body protein 4b	1.90546	0.695491	1.47231	0.828534	2.12814	0.59518
2022	Gene_Symbol=TUBB2B Tubulin beta-2B chain	1.90546	0.38201	0.672977	0.689024	1.23595	0.604694
2965	Gene_Symbol=UBR4 Isoform 5 of E3 ubiquitin-protein ligase UBR4	1.90546	0.484397	1.25892	0.745776	1.47231	0.632902
802	Gene_Symbol=APLP1 Isoform 1 of Amyloid-like protein 1	1.88799	0.118822	1.01859	0.343518	1.78649	0.103828
3241	REVERSED Gene_Symbol=KIAA1199 Putative uncharacterized protein KIAA1199	1.88799	0.346034	2.05116	0.312745	2.51189	0.252884
3975	REVERSED Gene_Symbol=HNRNPU Isoform Long of Heterogeneous nuclear ribonucleoprotein U	1.88799	0.293261	1.87068	0.253988	1.87068	0.31419
1005	Gene_Symbol=IGSF21 Immunoglobulin superfamily member 21	1.88799	0.0184745	0.809096	0.619993	1.1695	0.427089
98	Gene_Symbol=RTN4 Isoform 1 of Reticulon-4	1.87068	2.75e-06	1.0666	0.743711	1.6293	0.000171839
486	Gene_Symbol=CA2 Carbonic anhydrase 2	1.87068	0.0129733	0.928966	0.590692	1.6293	0.0475093
1285	Gene_Symbol=CALB2 Calretinin	1.87068	0.0659949	1.19124	0.627548	1.95885	0.0991756
879	Gene_Symbol=PSMD3 26S proteasome non-ATPase regulatory subunit 3	1.87068	0.142148	1.00925	0.648945	1.6293	0.272922
948	Gene_Symbol=EIF3B Isoform 1 of Eukaryotic translation initiation factor 3 subunit B	1.87068	0.278389	1.34276	0.762677	2.58226	0.279705
497	Gene_Symbol=HSPB1 Heat shock protein beta-1	1.87068	0.250885	0.765597	0.962048	1.41906	0.375878
821	Gene_Symbol=GSPT1 eukaryotic peptide chain release factor GTP-binding subunit ERF3A isoform 2	1.87068	0.0168917	1.04713	0.990515	1.21339	0.376713
1207	Gene_Symbol=OPTN Isoform 2 of Optineurin	1.87068	0.545353	1.7378	0.73227	1.47231	0.962535
107	Gene_Symbol=DCLK1 Isoform 2 of Serine/threonine-protein kinase DCLK1	1.85353	9.57e-07	0.879022	0.75559	1.70608	0.00016031
1114	Gene_Symbol=CLIC4 Chloride intracellular channel protein 4	1.85353	0.109807	1.1272	0.809787	1.69044	0.126255
1107	Gene_Symbol=NUMBL Numb-like protein	1.85353	0.164887	1.0666	0.836512	1.77011	0.18075
2582	Gene_Symbol=CPNE4 Isoform 2 of Copine-4	1.85353	0.247983	1.09648	0.657129	1.8197	0.261902
2181	Gene_Symbol=JAM3 junctional adhesion molecule C precursor	1.85353	0.372236	1.08643	0.911357	1.78649	0.373626
2824	Gene_Symbol=C1orf95 15 kDa protein	1.85353	0.590841	1.77011	0.594327	2.55859	0.39855
1051	Gene_Symbol=ADSS Adenylosuccinate synthetase isozyme 2	1.85353	0.507991	1.21339	0.672802	1.04713	0.895644
233	Gene_Symbol=DPYSL4 Dihydropyrimidinase-related protein 4	1.83654	0.00159165	0.954993	0.889566	1.70608	0.00358527
3037	Gene_Symbol=NDUFAF1 Complex I intermediate-associated protein 30, mitochondrial	1.83654	0.20235	1.11686	0.932125	1.58489	0.270328
1267	Gene_Symbol=OSBPL1A Isoform A of Oxysterol-binding protein-related protein 1	1.83654	0.355963	1	0.463853	1.48594	0.396736
390	Gene_Symbol=CORO1A Coronin-1A	1.8197	0.00189381	1.0666	0.432822	1.65959	0.000755917
391	Gene_Symbol=MYO18A Isoform 3 of Myosin-XVIIIa	1.8197	0.0186583	1.31826	0.07514	1.78649	0.0175142
817	Gene_Symbol=CHORDC1 Isoform 1 of Cysteine and histidine-rich domain-containing protein 1	1.8197	0.211682	1.02802	0.783692	1.90546	0.1976
758	Gene_Symbol=PSMD11 Proteasome 26S non-ATPase subunit 11 variant (Fragment)	1.8197	0.106519	1.87068	0.583114	1.8197	0.230307
692	Gene_Symbol=RALA Ras-related protein Ral-A	1.8197	0.116359	0.972747	0.983974	1.59956	0.382392
1397	Gene_Symbol=MGEA5 Bifunctional protein NCOAT	1.8197	0.168751	1.18032	0.345161	1.49969	0.405459
2977	Gene_Symbol=ADSL Isoform 1 of Adenylosuccinate lyase	1.8197	0.364323	1	0.987571	1.64437	0.419709
471	Gene_Symbol=ICAM5 Intercellular adhesion molecule 5	1.8197	0.224869	0.92045	0.800736	1.57036	0.423177
1596	Gene_Symbol=USP15 Isoform 3 of Ubiquitin carboxyl-terminal hydrolase 15	1.8197	0.379473	1.33045	0.648126	1.35519	0.545196
2686	Gene_Symbol=PPFIA4 Liprin alpha4	1.8197	0.365793	1.64437	0.419503	0.928966	0.89406
315	Gene_Symbol=PGM2L1 Glucose 1,6-bisphosphate synthase	1.80302	0.00272443	1.30617	0.569759	2.18776	0.000286626
178	Gene_Symbol=BIN1 Isoform IIA of Myc box-dependent-interacting protein 1	1.80302	0.000145996	1.1272	0.572656	1.58489	0.00202807
746	Gene_Symbol=PPP3CB Isoform 1 of Serine/threonine-protein phosphatase 2B catalytic subunit beta isoform	1.80302	0.030199	1.05682	0.887672	1.65959	0.0720351
1946	Gene_Symbol=ABCF2 ATP-binding cassette sub-family F member 2 isoform b	1.80302	0.0820465	1.52757	0.144916	1.70608	0.0952087
2423	Gene_Symbol=SLC44A2 Isoform 1 of Choline transporter-like protein 2	1.80302	0.470278	1.21339	0.726537	2.01372	0.427983
164	Gene_Symbol=WDR1 Putative uncharacterized protein WDR1	1.78649	0.00072871	1.07647	0.976357	1.83654	0.000474714
1100	Gene_Symbol=TIMM44 Mitochondrial import inner membrane translocase subunit TIM44	1.78649	0.0670177	1.00925	0.882867	1.55597	0.203797
2462	Gene_Symbol=CBARA1 55 kDa protein	1.78649	0.392712	1.51356	0.493725	1.2942	0.632772
478	Gene_Symbol=FAM49B Protein FAM49B	1.77011	0.105305	1.34276	0.196697	1.94089	0.0229963
1751	Gene_Symbol=EIF3F cDNA FLJ36192 fis, clone TESTI2027450, highly similar to Eukaryotic translation initiation factor 3 subunit 5	1.77011	0.120463	1.65959	0.17863	2.05116	0.0750234
3525	Gene_Symbol=MBTD1 Isoform 1 of MBT domain-containing protein 1	1.77011	0.37604	1.33045	0.58461	1.5417	0.460101
2608	Gene_Symbol=BCAT1 Branched-chain-amino-acid aminotransferase	1.77011	0.663567	1.39316	0.791165	1.28233	0.858398
1011	Gene_Symbol=IARS Isoleucyl-tRNA synthetase, cytoplasmic	1.77011	0.623343	1.03753	0.822686	1.2942	0.913777
512	Gene_Symbol=CLASP2 166 kDa protein	1.75388	0.0256862	1.02802	0.872937	1.58489	0.029566
229	Gene_Symbol=CAP1 Isoform 1 of Adenylyl cyclase-associated protein 1	1.75388	0.0774776	1.02802	0.878488	1.6293	0.069602
1699	Gene_Symbol=CLSTN1 Isoform 2 of Calsyntenin-1 (Fragment)	1.75388	0.176564	1.03753	0.941688	1.75388	0.164059
1888	Gene_Symbol=PPM1E Isoform 3 of Protein phosphatase 1E	1.75388	0.234952	1.07647	0.754163	1.64437	0.246439
1479	Gene_Symbol=GC Putative uncharacterized protein GC	1.75388	0.171667	1.07647	0.610694	1.5417	0.259243
1939	Gene_Symbol=MRPL50 39S ribosomal protein L50, mitochondrial	1.75388	0.355545	1.15878	0.54869	1.59956	0.408047
1327	Gene_Symbol=DENR 22 kDa protein	1.75388	0.260541	1.07647	0.971653	1.38038	0.497723
2281	Gene_Symbol=RAC3 Ras-related C3 botulinum toxin substrate 3	1.75388	0.593578	1.09648	0.961855	1.59956	0.616886
1155	Gene_Symbol=LGALS3BP Galectin-3-binding protein	1.7378	0.0733893	1.36773	0.510501	1.92309	0.0512081
1157	Gene_Symbol=CYB5B cytochrome b5 type B precursor	1.7378	0.33852	1.39316	0.481988	1.41906	0.375569
2678	Gene_Symbol=- 26 kDa protein	1.7378	0.541555	1.78649	0.509001	2.26987	0.380848
3545	Gene_Symbol=ADCK2 Uncharacterized aarF domain-containing protein kinase 2	1.7378	0.413191	1.28233	0.656957	1.49969	0.503074
3613	REVERSED Gene_Symbol=MYEF2 Isoform 2 of Myelin expression factor 2	1.7378	0.476448	1.1272	0.844134	1.64437	0.516952
793	Gene_Symbol=DLG1 Isoform 5 of Disks large homolog 1	1.7378	0.473264	0.895365	0.694758	1.01859	0.52116
359	Gene_Symbol=TUBB3 Tubulin beta-3 chain	1.7378	0.0523171	0.809096	0.0986099	1.44544	0.659363
2230	Gene_Symbol=PPP2CA Serine/threonine-protein phosphatase 2A catalytic subunit alpha isoform	1.7378	0.690136	1.10662	0.990535	1.65959	0.718231
559	Gene_Symbol=HOMER1 Isoform 1 of Homer protein homolog 1	1.72187	0.013942	1.28233	0.281309	1.48594	0.0592035
1632	Gene_Symbol=NPY Neuropeptide Y	1.72187	0.158373	1.09648	0.594145	1.65959	0.149251
248	Gene_Symbol=CAMK2B Isoform 1 of Calcium/calmodulin-dependent protein kinase type II subunit beta	1.72187	0.188724	0.972747	0.522673	1.55597	0.208197
1871	Gene_Symbol=RPL28 60S ribosomal protein L28	1.72187	0.319562	0.981748	0.996102	1.67494	0.33706
2348	Gene_Symbol=CRTAC1 Isoform 3 of Cartilage acidic protein 1	1.72187	0.270911	1.21339	0.542584	1.40605	0.361844
1490	Gene_Symbol=CLIC1 Chloride intracellular channel protein 1	1.72187	0.286144	1.25892	0.624285	1.49969	0.376676
1696	Gene_Symbol=APOA4 Apolipoprotein A-IV	1.72187	0.221396	0.831764	0.750508	1.40605	0.381998
2307	Gene_Symbol=SYNE1 1011 kDa protein	1.72187	0.267032	1.10662	0.741879	1.97697	0.427756
3814	Gene_Symbol=ADA Adenosine deaminase	1.72187	0.390632	1.23595	0.670523	1.5417	0.458795
2556	Gene_Symbol=HN1 Isoform 1 of Hematological and neurological expressed 1 protein	1.72187	0.407674	0.461318	0.104585	1.35519	0.579207
2654	Gene_Symbol=CARHSP1 Calcium-regulated heat stable protein 1	1.70608	0.0465865	1.01859	0.94236	1.69044	0.0422264
1103	Gene_Symbol=APOA2 Apolipoprotein A-II	1.70608	0.108485	0.685488	0.60034	1.09648	0.15692
3803	Gene_Symbol=LRRC1 Isoform 1 of Leucine-rich repeat-containing protein 1	1.70608	0.477906	1.14815	0.813153	1.61436	0.521609
2162	Gene_Symbol=GLRX3 Glutaredoxin-3	1.70608	0.535155	1.14815	0.830218	1.28233	0.778985
1781	Gene_Symbol=GRM3 cDNA FLJ50755, highly similar to Metabotropic glutamate receptor 3	1.69044	0.142633	1.23595	0.444151	1.51356	0.228939
72	Gene_Symbol=HSPA4 Heat shock 70 kDa protein 4	1.69044	0.0550565	1	0.649285	1.45881	0.280508
2042	Gene_Symbol=- Rheumatoid factor C6 light chain (Fragment)	1.69044	0.400369	0.92045	0.884451	1.8197	0.363384
2915	Gene_Symbol=NTRK3 Truncated receptor tyrosine kinase TrkC	1.69044	0.624944	2.33346	0.490537	2.60615	0.422923
1136	Gene_Symbol=TOMM34 Mitochondrial import receptor subunit TOM34	1.69044	0.452806	0.990832	0.474466	1.57036	0.459679
2799	Gene_Symbol=GNG4 Guanine nucleotide-binding protein G(I)/G(S)/G(O) subunit gamma-4	1.69044	0.670724	1.52757	0.733327	1.55597	0.697336
171	Gene_Symbol=CACNA2D1 Isoform 2 of Voltage-dependent calcium channel subunit alpha-2/delta-1	1.67494	0.000189032	1.01859	0.852658	1.48594	0.001961
202	Gene_Symbol=NCAN Neurocan core protein	1.67494	0.000357595	0.809096	0.255112	1.33045	0.0145955
820	Gene_Symbol=PLXNA4 Isoform 1 of Plexin-A4	1.67494	0.0599007	0.758578	0.628343	1.69044	0.0433168
787	Gene_Symbol=LANCL2 LanC-like protein 2	1.67494	0.111046	1.20226	0.365142	1.58489	0.0508975
1528	Gene_Symbol=ASTN1 astrotactin-1 isoform 2	1.67494	0.18174	1.1272	0.624788	1.28233	0.46408
3181	Gene_Symbol=DDX19A ATP-dependent RNA helicase DDX19A	1.67494	0.280434	1.59956	0.304926	1.35519	0.659922
1581	Gene_Symbol=SPAG9 Isoform 7 of C-Jun-amino-terminal kinase-interacting protein 4	1.67494	0.407128	1.27057	0.636016	1.23595	0.667421
800	Gene_Symbol=SYNCRIP Isoform 3 of Heterogeneous nuclear ribonucleoprotein Q	1.67494	0.33152	0.903649	0.723516	1	0.84145
372	Gene_Symbol=CRYM Mu-crystallin homolog	1.65959	0.0395999	1.23595	0.785059	1.15878	0.0535969
373	Gene_Symbol=CHL1 Isoform 1 of Neural cell adhesion molecule L1-like protein	1.65959	0.00466072	1.0666	0.57805	1.24738	0.122321
890	Gene_Symbol=DBT Lipoamide acyltransferase component of branched-chain alpha-keto acid dehydrogenase complex, mitochondrial	1.65959	0.0838963	0.972747	0.919822	1.43219	0.180282
290	Gene_Symbol=CAT Catalase	1.64437	0.00726159	0.879022	0.768135	1.38038	0.0487295
1009	Gene_Symbol=OMG Oligodendrocyte-myelin glycoprotein	1.64437	0.0743918	1.03753	0.907188	1.34276	0.0954727
755	Gene_Symbol=FABP7 Fatty acid-binding protein, brain	1.64437	0.0449779	0.954993	0.932574	1.45881	0.0973284
3620	Gene_Symbol=CIITA MHC class II transactivator CIITA	1.64437	0.419874	1.34276	0.580959	0.559758	0.38489
1184	Gene_Symbol=KLC2 Kinesin light chain 2	1.64437	0.249139	1.11686	0.876495	1.45881	0.404943
3186	REVERSED Gene_Symbol=ADCK5 Uncharacterized aarF domain-containing protein kinase 5	1.64437	0.472333	1.0666	0.945896	1.78649	0.417707
3152	Gene_Symbol=PPP6R2 cDNA FLJ11201 fis, clone PLACE1007730, highly similar to SAPS domain family member 2	1.64437	0.420093	1.21339	0.6918	1.55597	0.457168
3152	Gene_Symbol=PPP6R2 Isoform 6 of Serine/threonine-protein phosphatase 6 regulatory subunit 2	1.64437	0.420093	1.21339	0.6918	1.55597	0.457168
3879	Gene_Symbol=PPP6R2 Isoform 6 of Serine/threonine-protein phosphatase 6 regulatory subunit 2	1.64437	0.420093	1.21339	0.6918	1.55597	0.457168
1936	Gene_Symbol=DLGAP3 Disks large-associated protein 3	1.64437	0.256737	1.59956	0.512748	1.51356	0.522342
2264	Gene_Symbol=CXADR Isoform 5 of Coxsackievirus and adenovirus receptor	1.64437	0.431306	0.870964	0.813737	1.40605	0.540986
1556	Gene_Symbol=ACADSB Short/branched chain specific acyl-CoA dehydrogenase, mitochondrial	1.64437	0.479393	0.591562	0.617761	0.691831	0.581819
1691	Gene_Symbol=WDR77 Methylosome protein 50	1.64437	0.755347	2.53513	0.741452	1.75388	0.760462
639	Gene_Symbol=SLC4A1 Band 3 anion transport protein	1.6293	0.00133599	1.02802	0.628476	1.69044	0.00139261
694	Gene_Symbol=PDIA6 Isoform 1 of Protein disulfide-isomerase A6	1.6293	0.148867	1.28233	0.540688	1.7378	0.0968396
2447	Gene_Symbol=SLC30A3 Zinc transporter 3	1.6293	0.111678	1.83654	0.277542	1.88799	0.109292
641	Gene_Symbol=GPRIN1 Isoform 1 of G protein-regulated inducer of neurite outgrowth 1	1.6293	0.0531706	1.00925	0.947532	1.38038	0.146274
665	Gene_Symbol=SPTB Isoform 3 of Spectrin beta chain, erythrocyte	1.6293	0.0331367	1.35519	0.155601	1.38038	0.189529
1524	Gene_Symbol=LRRC7 Isoform 2 of Leucine-rich repeat-containing protein 7	1.6293	0.14659	0.981748	0.978011	1.52757	0.249114
1192	Gene_Symbol=FSD1 Fibronectin type III and SPRY domain-containing protein 1	1.6293	0.0772662	0.972747	0.650954	1.28233	0.312878
1116	Gene_Symbol=LINGO1 Isoform 2 of Leucine-rich repeat and immunoglobulin-like domain-containing nogo receptor-interacting protein 1	1.6293	0.223109	0.972747	0.920806	1.30617	0.339177
2638	Gene_Symbol=TSGA14 Isoform 1 of Centrosomal protein of 41 kDa	1.6293	0.423509	1.80302	0.36968	1.75388	0.381362
1963	Gene_Symbol=TMEM65 Transmembrane protein 65	1.6293	0.526391	1.02802	0.921336	1.57036	0.557505
1900	Gene_Symbol=MTSS1L Isoform 1 of MTSS1-like protein	1.6293	0.606	0.879022	0.973836	1.15878	0.861154
3102	Gene_Symbol=PRKAR1B cAMP-dependent protein kinase type I-beta regulatory subunit	1.6293	0.624712	1.18032	0.916423	1.1695	0.917347
580	Gene_Symbol=UBQLN1 Isoform 1 of Ubiquilin-1	1.6293	0.376322	1.18032	0.738988	1.21339	0.929452
398	Gene_Symbol=EIF4A1 Eukaryotic initiation factor 4A-I	1.6293	0.740411	0.946237	0.830535	1.20226	0.97743
77	Gene_Symbol=NEFH Isoform 1 of Neurofilament heavy polypeptide	1.61436	1.01e-05	0.895365	0.611956	1.44544	0.00608835
344	Gene_Symbol=BAIAP2 Isoform 4 of Brain-specific angiogenesis inhibitor 1-associated protein 2	1.61436	0.0212507	1.27057	0.354501	1.52757	0.0298208
353	Gene_Symbol=STMN1 Stathmin	1.61436	0.0164637	0.870964	0.69319	1.07647	0.107407
2223	Gene_Symbol=SRRM2 Isoform 1 of Serine/arginine repetitive matrix protein 2	1.61436	0.311572	1.44544	0.508985	2.35505	0.120816
328	Gene_Symbol=PPFIA3 Isoform 2 of Liprin-alpha-3	1.61436	0.0127631	0.912011	0.970456	1.35519	0.140072
410	Gene_Symbol=STRAP Serine-threonine kinase receptor-associated protein	1.61436	0.0459414	1.01859	0.737409	1.49969	0.213903
1169	Gene_Symbol=CST3 Cystatin-C	1.61436	0.191469	0.847227	0.869239	1.85353	0.23945
1779	Gene_Symbol=GLIPR2 Golgi-associated plant pathogenesis-related protein 1	1.61436	0.365541	1.19124	0.925932	1.69044	0.409467
1032	Gene_Symbol=BSG Isoform 2 of Basigin	1.61436	0.382459	0.831764	0.737673	1.59956	0.502805
2488	Gene_Symbol=NSUN2 cDNA FLJ58246, highly similar to Homo sapiens NOL1/NOP2/Sun domain family, member 2 (NSUN2), mRNA	1.61436	0.433309	1.25892	0.715534	1.48594	0.527197
3229	Gene_Symbol=IGLL1 24 kDa protein	1.61436	0.449722	1	0.984025	1.43219	0.557159
2679	Gene_Symbol=ELAVL3 Isoform 1 of ELAV-like protein 3	1.61436	0.455508	1.1272	0.819978	1.41906	0.557574
1666	Gene_Symbol=UBA6 Isoform 2 of Ubiquitin-like modifier-activating enzyme 6	1.61436	0.564487	0.711214	0.793219	1.33045	0.758073
136	Gene_Symbol=GPD2 Isoform 1 of Glycerol-3-phosphate dehydrogenase, mitochondrial	1.59956	0.00864119	0.972747	0.362025	1.48594	0.0139296
198	Gene_Symbol=AKAP12 Isoform 3 of A-kinase anchor protein 12	1.59956	0.00591098	0.981748	0.829702	1.49969	0.0150489
480	Gene_Symbol=RASAL1 Isoform 2 of RasGAP-activating-like protein 1	1.59956	0.0566637	0.816582	0.560133	1.70608	0.0489408
1203	Gene_Symbol=TFG TFG protein	1.59956	0.296093	1.65959	0.290443	2.10863	0.222974
2457	Gene_Symbol=MRPL38 39S ribosomal protein L38, mitochondrial	1.59956	0.355471	1.24738	0.58236	1.33045	0.487638
702	Gene_Symbol=STOML2 Stomatin-like protein 2	1.59956	0.397404	1.43219	0.661671	1.38038	0.517448
2398	Gene_Symbol=FAM96B Protein FAM96B	1.59956	0.858827	0.946237	0.732081	1.1272	0.749731
2728	Gene_Symbol=MCM7 Isoform 1 of DNA replication licensing factor MCM7	1.59956	0.435946	1.36773	0.565586	1.15878	0.751905
1324	Gene_Symbol=YARS2 Tyrosyl-tRNA synthetase, mitochondrial	1.59956	0.53401	2.24905	0.309281	0.765597	0.890514
975	Gene_Symbol=MYL12A Myosin regulatory light chain MRCL3 variant	1.58489	0.431586	1.64437	0.286828	2.35505	0.100071
589	Gene_Symbol=TPPP3 Tubulin polymerization-promoting protein family member 3	1.58489	0.0919075	0.981748	0.820109	1.31826	0.103697
1211	Gene_Symbol=AHSG cDNA FLJ55606, highly similar to Alpha-2-HS-glycoprotein	1.58489	0.0861016	1	0.402486	1.51356	0.186068
498	Gene_Symbol=DDX1 ATP-dependent RNA helicase DDX1	1.58489	0.385645	2.29087	0.41868	1.94089	0.194904
808	Gene_Symbol=ARPC1A Actin-related protein 2/3 complex subunit 1A	1.58489	0.572658	1.43219	0.690399	2.01372	0.196873
1795	Gene_Symbol=GNB4 Guanine nucleotide-binding protein subunit beta-4	1.58489	0.353076	1.23595	0.449594	1.57036	0.322272
1928	Gene_Symbol=IGKV4-1 Similar to Ig kappa chain V-IV region precursor	1.58489	0.634216	1.28233	0.879761	1.7378	0.526703
1724	Gene_Symbol=FMNL2 Protein	1.58489	0.568616	1.00925	0.963297	1.43219	0.655365
829	Gene_Symbol=MYL6 cDNA FLJ56329, highly similar to Myosin light polypeptide 6	1.58489	0.353778	0.630957	0.88478	1.03753	0.668514
267	Gene_Symbol=PABPC1 Isoform 1 of Polyadenylate-binding protein 1	1.58489	0.310617	1	0.729513	1.21339	0.695706
530	Gene_Symbol=HPX Hemopexin	1.58489	0.0957608	1.20226	0.83908	1.15878	0.784227
2497	Gene_Symbol=STX16 syntaxin-16 isoform c	1.58489	0.443835	1.61436	0.431462	1.1272	0.802092
1825	Gene_Symbol=LYPLA2 Acyl-protein thioesterase 2	1.58489	0.426211	1.09648	0.827018	1.05682	0.855469
1390	Gene_Symbol=CHCHD6 Putative uncharacterized protein CHCHD6	1.58489	0.585725	0.928966	0.906923	1.24738	0.92835
99	Gene_Symbol=MYH9 Isoform 1 of Myosin-9	1.57036	0.00859964	1.03753	0.533654	1.23595	0.0245575
635	Gene_Symbol=RAP1B Ras-related protein Rap-1b	1.57036	0.0806611	0.824138	0.898498	1.15878	0.248659
2014	Gene_Symbol=SOD3 Extracellular superoxide dismutase [Cu-Zn]	1.57036	0.353986	1.03753	0.809774	1.59956	0.346402
2105	Gene_Symbol=IGSF9B Protein turtle homolog B	1.57036	0.468832	1.78649	0.390006	1.45881	0.528607
2115	Gene_Symbol=EIF3M Eukaryotic translation initiation factor 3 subunit M	1.57036	0.409201	0.981748	0.944077	1.19124	0.61972
2326	Gene_Symbol=LOC652147 similar to U5 snRNP-specific 200kD protein, partial	1.57036	0.323184	0.946237	0.741455	0.981748	0.657887
151	Gene_Symbol=TPM3 tropomyosin alpha-3 chain isoform 4	1.57036	0.0523956	0.928966	0.232908	1.20226	0.869926
1023	Gene_Symbol=TBCB Tubulin-folding cofactor B	1.55597	0.18995	1.08643	0.930242	1.57036	0.225285
1322	Gene_Symbol=ERC2 ERC protein 2	1.55597	0.089343	0.937562	0.890325	1.34276	0.246236
1301	Gene_Symbol=ACTR3B Isoform 1 of Actin-related protein 3B	1.55597	0.479451	1.44544	0.674903	1.67494	0.322016
3540	Gene_Symbol=CMIP Isoform 3 of C-Maf-inducing protein	1.55597	0.523079	0.963829	0.933517	2.12814	0.349256
1644	Gene_Symbol=CCDC109A Isoform 1 of Coiled-coil domain-containing protein 109A	1.55597	0.433978	0.744732	0.767532	1.52757	0.391702
2508	Gene_Symbol=RIMS2 Isoform 1 of Regulating synaptic membrane exocytosis protein 2	1.55597	0.296931	0.346737	0.204944	1.30617	0.417305
813	Gene_Symbol=MBLAC2 Isoform 1 of Metallo-beta-lactamase domain-containing protein 2	1.55597	0.314027	1.1272	0.841035	1.34276	0.553222
112	Gene_Symbol=STIP1 Stress-induced-phosphoprotein 1	1.55597	0.0414347	0.737904	0.144209	1.07647	0.654353
3575	Gene_Symbol=C20orf132 hypothetical protein LOC140699 isoform 3	1.55597	0.453055	1.48594	0.489702	1.15878	0.754578
363	Gene_Symbol=OAT Ornithine aminotransferase, mitochondrial	1.55597	0.524279	1.19124	0.806896	1.35519	0.7577
868	Gene_Symbol=CDC42BPB Serine/threonine-protein kinase MRCK beta	1.55597	0.169531	1.22462	0.63782	0.990832	0.912919
670	Gene_Symbol=ALAD Delta-aminolevulinic acid dehydratase	1.5417	0.15717	1.10662	0.732374	1.48594	0.322112
2026	Gene_Symbol=PALM Isoform 2 of Paralemmin	1.5417	0.459678	1.0666	0.878154	1.75388	0.382074
1531	Gene_Symbol=PVRL1 Isoform Delta of Poliovirus receptor-related protein 1	1.5417	0.138262	0.937562	0.924911	1.23595	0.391253
2393	Gene_Symbol=DDI2 Isoform 3 of Protein DDI1 homolog 2	1.5417	0.458494	1.11686	0.806203	1.38038	0.551276
277	Gene_Symbol=CCT6A T-complex protein 1 subunit zeta	1.5417	0.0803785	1.07647	0.490625	1.10662	0.594754
1328	Gene_Symbol=PYGL Glycogen phosphorylase, liver form	1.5417	0.808863	1.28233	0.677694	0.963829	0.659998
1245	Gene_Symbol=CPNE1 copine-1 isoform b	1.5417	0.268899	0.549541	0.338542	0.847227	0.743318
1084	Gene_Symbol=C6orf134 Isoform 1 of UPF0635 protein C6orf134	1.52757	0.0425256	1.00925	0.842438	1.22462	0.164392
779	Gene_Symbol=SEPT4 Isoform 1 of Septin-4	1.52757	0.0698588	0.963829	0.693942	1.28233	0.208344
189	Gene_Symbol=KIF5C Isoform 1 of Kinesin heavy chain isoform 5C	1.52757	0.0254283	0.801678	0.423147	1.34276	0.222063
3609	REVERSED Gene_Symbol=POLK Putative uncharacterized protein POLK	1.52757	0.249944	0.751623	0.186865	1.48594	0.228775
2275	Gene_Symbol=DHX15 Putative pre-mRNA-splicing factor ATP-dependent RNA helicase DHX15	1.52757	0.749752	0.580764	0.31903	0.954993	0.418644
2515	Gene_Symbol=MCCC1 Putative uncharacterized protein DKFZp686B20267	1.52757	0.465776	1.04713	0.905388	1.6293	0.425852
581	Gene_Symbol=PSMC3 26S protease regulatory subunit 6A	1.52757	0.310432	0.887156	0.735064	1.10662	0.473242
3028	Gene_Symbol=PALM2 Putative uncharacterized protein PALM2	1.52757	0.485748	1.19124	0.738419	1.49969	0.502153
1750	Gene_Symbol=NDUFAF4 NADH dehydrogenase [ubiquinone] 1 alpha subcomplex assembly factor 4	1.52757	0.594177	0.895365	0.974559	1.22462	0.734746
2045	Gene_Symbol=GPRC5B cDNA FLJ55176, highly similar to G-protein coupled receptor family C group 5 member B	1.52757	0.50387	1.1695	0.96242	1.1272	0.961528
341	Gene_Symbol=SLC8A2 Putative uncharacterized protein DKFZp761D171	1.51356	0.00709859	1.02802	0.971053	1.48594	0.00817443
152	Gene_Symbol=OXCT1 Succinyl-CoA:3-ketoacid-coenzyme A transferase 1, mitochondrial	1.51356	0.00611955	0.887156	0.729799	1.31826	0.0549695
827	Gene_Symbol=SPTA1 Isoform 1 of Spectrin alpha chain, erythrocyte	1.51356	0.0429757	1.07647	0.601429	1.38038	0.0788037
1025	Gene_Symbol=TRIO Isoform 5 of Triple functional domain protein	1.51356	0.0880175	0.862979	0.411771	1.1695	0.468827
2734	Gene_Symbol=PGLYRP2 Isoform 1 of N-acetylmuramoyl-L-alanine amidase	1.51356	0.477519	1.43219	0.516934	1.52757	0.470715
841	Gene_Symbol=IGKV1-39;IGKC;IGKV2-40;IGKV1D-16;LOC100291464 Putative uncharacterized protein	1.51356	0.549005	1.00925	0.937475	1.51356	0.555518
2354	Gene_Symbol=AKT1 RAC-alpha serine/threonine-protein kinase	1.51356	0.472619	1.65959	0.414782	1.36773	0.561046
2736	Gene_Symbol=CCDC51 Isoform 1 of Coiled-coil domain-containing protein 51	1.51356	0.476504	0.895365	0.842369	1.2942	0.617079
1611	Gene_Symbol=CARNS1 Isoform 1 of Carnosine synthase 1	1.51356	0.627443	1.0666	0.943574	1.47231	0.660339
2157	Gene_Symbol=GRM5 Metabotropic glutamate receptor 5 splice variant d	1.51356	0.540227	0.831764	0.886047	1.19124	0.732444
219	Gene_Symbol=- 21 kDa protein	1.51356	0.601454	0.895365	0.859351	1.14815	0.882539
266	Gene_Symbol=SIRPA signal-regulatory protein alpha precursor	1.51356	0.220568	1.08643	0.616304	1.24738	0.974951
95	Gene_Symbol=PPP2R1A Serine/threonine-protein phosphatase 2A 65 kDa regulatory subunit A alpha isoform	1.49969	0.0398265	1.28233	0.479664	1.77011	0.00871258
3060	Gene_Symbol=TMED2 Transmembrane emp24 domain-containing protein 2	1.49969	0.289725	1.2942	0.522415	1.36773	0.387536
1007	Gene_Symbol=ORM1 alpha-1-acid glycoprotein 1 precursor	1.49969	0.392933	0.794328	0.553564	1.19124	0.423849
2680	Gene_Symbol=IGLV3-10 IGL@ protein	1.49969	0.478531	1.40605	0.531462	1.55597	0.453312
3755	REVERSED Gene_Symbol=CTNNA2 Isoform 6 of Catenin alpha-2	1.49969	0.481176	1	0.987285	1.43219	0.519585
1365	Gene_Symbol=EIF3L Eukaryotic translation initiation factor 3, subunit E interacting protein	1.49969	0.353022	0.855067	0.57796	1.0666	0.526635
2310	Gene_Symbol=NASP Isoform 2 of Nuclear autoantigenic sperm protein	1.49969	0.873976	1.09648	0.448099	1.03753	0.539378
2222	Gene_Symbol=SNAP25 Isoform SNAP-25a of Synaptosomal-associated protein 25	1.49969	0.460639	0.597035	0.368329	1.35519	0.545511
1624	Gene_Symbol=APOC1 Apolipoprotein C-I	1.49969	0.481463	1.0666	0.978064	1.6293	0.557206
1518	Gene_Symbol=NUDT21 Cleavage and polyadenylation specificity factor subunit 5	1.49969	0.703209	1.36773	0.582621	1.00925	0.759503
2546	Gene_Symbol=TRAPPC8 Isoform 2 of Protein TRS85 homolog	1.49969	0.643484	0.432514	0.268284	0.717794	0.774132
1120	Gene_Symbol=IGLV1-51 Lambda-chain	1.49969	0.547465	1.09648	0.933157	1.10662	0.880589
2120	Gene_Symbol=ARF4 ADP-ribosylation factor 4	1.48594	0.422149	1.65959	0.395918	2.37684	0.122827
1548	Gene_Symbol=- Transthyretin	1.48594	0.212043	0.704693	0.646393	1.43219	0.235505
664	Gene_Symbol=PDXP Pyridoxal phosphate phosphatase	1.48594	0.418889	1.15878	0.911954	1.59956	0.420495
3847	Gene_Symbol=CHN1 Chimerin (Chimaerin) 1 variant (Fragment)	1.48594	0.490934	1.45881	0.502403	1.58489	0.444396
2923	Gene_Symbol=SMS Isoform 1 of Spermine synthase	1.48594	0.484033	1.44544	0.505405	1.40605	0.52814
1380	Gene_Symbol=EIF4E Putative uncharacterized protein EIF4E	1.48594	0.42391	1.15878	0.617053	1.13763	0.533592
1821	Gene_Symbol=UBE2Z Isoform 1 of Ubiquitin-conjugating enzyme E2 Z	1.48594	0.409259	1.09648	0.948586	1.23595	0.611781
3591	Gene_Symbol=RPL19 60S ribosomal protein L19	1.48594	0.635277	0.954993	0.84893	1.48594	0.697017
2997	Gene_Symbol=PODXL2 Isoform 1 of Podocalyxin-like protein 2	1.48594	0.489224	0.895365	0.833022	1.18032	0.732378
1674	Gene_Symbol=C1orf198 Uncharacterized protein C1orf198	1.48594	0.535649	1.05682	0.986956	1.1695	0.902132
262	Gene_Symbol=GDA Guanine deaminase	1.47231	0.00859222	0.990832	0.199505	1.47231	0.0115914
368	Gene_Symbol=GDI2 Rab GDP dissociation inhibitor beta	1.47231	0.337566	0.77983	0.861982	1.78649	0.0372473
1376	Gene_Symbol=DIRAS2 GTP-binding protein Di-Ras2	1.47231	0.315026	1.25892	0.511283	1.58489	0.256859
945	Gene_Symbol=GRPEL1 GrpE protein homolog 1, mitochondrial	1.47231	0.217938	1.13763	0.452327	1.2942	0.307586
2770	Gene_Symbol=CSPG5 Isoform 2 of Chondroitin sulfate proteoglycan 5	1.47231	0.37736	1.24738	0.515145	1.58489	0.320183
476	Gene_Symbol=DYNC1LI2 Cytoplasmic dynein 1 light intermediate chain 2	1.47231	0.562435	1.00925	0.992875	1.70608	0.33479
3857	Gene_Symbol=C10orf53 Isoform 3 of UPF0728 protein C10orf53	1.47231	0.435896	1.07647	0.731092	1.87068	0.348321
756	Gene_Symbol=USP14 Ubiquitin carboxyl-terminal hydrolase 14	1.47231	0.180415	0.981748	0.95608	1.13763	0.480129
3166	Gene_Symbol=ATP13A1 Isoform B of Probable cation-transporting ATPase 13A1	1.47231	0.49915	0.972747	0.977131	1.48594	0.49168
3543	REVERSED Gene_Symbol=WDR60 Putative uncharacterized protein FLJ10300	1.47231	0.492936	0.717794	0.558327	1.22462	0.684588
449	Gene_Symbol=PCBP1 Poly(rC)-binding protein 1	1.47231	0.575806	1.39316	0.989699	1.65959	0.717719
264	Gene_Symbol=PHB Prohibitin	1.47231	0.747258	0.903649	0.982251	1.13763	0.733677
839	Gene_Symbol=CSDE1 Isoform Short of Cold shock domain-containing protein E1	1.47231	0.364474	0.77983	0.454774	1.15878	0.837138
1485	Gene_Symbol=TMSB10 Thymosin beta-10	1.47231	0.541843	0.711214	0.728252	1.02802	0.908087
1998	Gene_Symbol=VCPIP1 Deubiquitinating protein VCIP135	1.47231	0.848513	1.25892	0.881463	1.43219	0.94255
150	Gene_Symbol=TUBB2A Tubulin beta-2A chain	1.47231	0.545706	0.77983	0.62786	1.1272	0.97855
667	Gene_Symbol=PADI2 Protein-arginine deiminase type-2	1.45881	0.0444998	1.25892	0.228196	1.48594	0.020887
418	Gene_Symbol=TRAP1 Heat shock protein 75 kDa, mitochondrial	1.45881	0.0562252	1.11686	0.467841	1.2942	0.0536713
312	Gene_Symbol=ANK3 Putative uncharacterized protein DKFZp686I225	1.45881	0.016666	0.887156	0.627222	1.34276	0.0703776
2919	Gene_Symbol=A1BG Alpha-1B-glycoprotein	1.45881	0.100038	1.23595	0.188659	1.44544	0.0966374
3898	REVERSED Gene_Symbol=PLA2G7 Platelet-activating factor acetylhydrolase	1.45881	0.593647	0.809096	0.526856	26.7917	0.122916
1537	Gene_Symbol=FBXL16 F-box/LRR-repeat protein 16	1.45881	0.271616	0.963829	0.533567	1.58489	0.175979
1105	Gene_Symbol=RPS18;RPS18P9 40S ribosomal protein S18	1.45881	0.119276	1.14815	0.646699	1.36773	0.188626
3295	REVERSED Gene_Symbol=PPFIA1 Isoform 2 of Liprin-alpha-1	1.45881	0.504728	1.34276	0.576124	2.26987	0.280768
1794	Gene_Symbol=CCNY Isoform 2 of Cyclin-Y	1.45881	0.229558	1.09648	0.615676	1.27057	0.35682
3278	Gene_Symbol=SGPL1 Sphingosine-1-phosphate lyase 1	1.45881	0.500784	0.954993	0.934969	1.77011	0.378062
1784	Gene_Symbol=PCP4 Purkinje cell protein 4	1.45881	0.411966	1.13763	0.725082	1.43219	0.437272
92	Gene_Symbol=CCT2 T-complex protein 1 subunit beta	1.45881	0.0810788	0.751623	0.16154	1.05682	0.448123
3045	Gene_Symbol=MOXD1 Isoform 1 of DBH-like monooxygenase protein 1	1.45881	0.503801	1.14815	0.774737	1.48594	0.490304
2816	Gene_Symbol=S100A4 Protein S100-A4	1.45881	0.501323	1.23595	0.671719	1.40605	0.536922
1215	Gene_Symbol=EIF2S1 Eukaryotic translation initiation factor 2 subunit 1	1.45881	0.25242	0.801678	0.672279	1.34276	0.548674
1140	Gene_Symbol=RPS17 40S ribosomal protein S17	1.45881	0.687339	1.14815	0.949394	0.92045	0.756798
356	Gene_Symbol=RUFY3 protein RUFY3 isoform 1	1.44544	0.00887065	1.03753	0.595008	1.48594	0.00169246
1593	Gene_Symbol=ELAVL1 cDNA FLJ60076, highly similar to ELAV-like protein 1	1.44544	0.447566	0.704693	0.516927	0.487529	0.283959
673	Gene_Symbol=KHSRP KH-type splicing regulatory protein	1.44544	0.200164	1.07647	0.600385	1.39316	0.298333
1276	Gene_Symbol=RPL6 60S ribosomal protein L6	1.44544	0.214253	0.809096	0.829888	1.48594	0.328515
2976	Gene_Symbol=FAM107B Isoform 2 of Protein FAM107B	1.44544	0.417635	0.912011	0.901324	1.61436	0.364173
1391	Gene_Symbol=SLC2A1 Solute carrier family 2 (Facilitated glucose transporter), member 1 variant (Fragment)	1.44544	0.349931	1.01859	0.787267	1.36773	0.365896
2350	Gene_Symbol=UCHL3 Ubiquitin carboxyl-terminal hydrolase isozyme L3	1.44544	0.449146	0.946237	0.954973	1.59956	0.379237
1489	Gene_Symbol=ADAP1 Arf-GAP with dual PH domain-containing protein 1	1.44544	0.243103	0.963829	0.739072	1.25892	0.412501
1803	Gene_Symbol=STRN4 Striatin-4	1.44544	0.511173	1.04713	0.93093	1.39316	0.531343
1711	Gene_Symbol=RPL27A 60S ribosomal protein L27a	1.44544	0.666952	1.23595	0.775813	1.51356	0.686818
1257	Gene_Symbol=FERMT2 Isoform 1 of Fermitin family homolog 2	1.44544	0.907232	2.05116	0.26741	1.70608	0.750048
1178	Gene_Symbol=SET Isoform 2 of Protein SET	1.44544	0.504627	0.92045	0.86048	0.981748	0.758093
1014	Gene_Symbol=NSFL1C Isoform 3 of NSFL1 cofactor p47	1.44544	0.363932	0.954993	0.934004	1.13763	0.802916
2793	Gene_Symbol=- SH3 domain binding glutamic acid-rich protein like 3, isoform CRA_a (Fragment)	1.44544	0.73886	0.619441	0.887685	1.21339	0.814215
3333	Gene_Symbol=CACNA2D3 Putative uncharacterized protein CACNA2D3	1.44544	0.510154	1.04713	0.917586	0.990832	0.994707
78	Gene_Symbol=BCAN Isoform 1 of Brevican core protein	1.43219	0.00964144	1.09648	0.939509	1.30617	0.02186
970	Gene_Symbol=ENSA Putative uncharacterized protein ENSA	1.43219	0.297431	1.10662	0.857981	2.10863	0.0697484
1163	Gene_Symbol=LMNB1 Lamin-B1	1.43219	0.376257	0.630957	0.450225	1.24738	0.414425
3309	Gene_Symbol=XPO4 130 kDa protein	1.43219	0.518678	1.19124	0.714624	1.51356	0.477651
744	Gene_Symbol=LARS cDNA FLJ58533, highly similar to Leucyl-tRNA synthetase, cytoplasmic	1.43219	0.901436	1.15878	0.839296	1.52757	0.560294
2840	Gene_Symbol=- Ig kappa chain V-III region CLL	1.43219	0.658129	1.48594	0.735024	1.65959	0.61009
2613	Gene_Symbol=VAMP7 Isoform 1 of Vesicle-associated membrane protein 7	1.43219	0.609747	1.04713	0.925975	1.2942	0.711337
1104	Gene_Symbol=PITRM1 Putative uncharacterized protein PITRM1	1.43219	0.476486	0.879022	0.679379	1.10662	0.791846
2266	Gene_Symbol=STXBP3 Syntaxin-binding protein 3	1.43219	0.868154	1.5417	0.705255	1.51356	0.858303
3361	Gene_Symbol=LRFN2 Leucine-rich repeat and fibronectin type-III domain-containing protein 2	1.43219	0.515863	1.02802	0.94333	1.03753	0.921757
1090	Gene_Symbol=FUBP1 68 kDa protein	1.43219	0.685978	0.879022	0.851847	0.887156	0.970024
1072	Gene_Symbol=MPP6 Putative uncharacterized protein MPP6	1.43219	0.850627	1.35519	0.918553	1.40605	0.985088
225	Gene_Symbol=PPM1B Isoform Beta-1 of Protein phosphatase 1B	1.41906	0.0253019	1.39316	0.140477	1.83654	0.0510306
772	Gene_Symbol=FAM123A Isoform 1 of Protein FAM123A	1.41906	0.0803526	0.990832	0.746337	1.44544	0.103138
822	Gene_Symbol=ACAT2 cDNA FLJ53975, highly similar to Acetyl-CoA acetyltransferase, cytosolic	1.41906	0.0557196	1.21339	0.763986	1.70608	0.104029
3818	Gene_Symbol=CACNA1I Isoform 3 of Voltage-dependent T-type calcium channel subunit alpha-1I	1.41906	0.469021	1.0666	0.765456	1.87068	0.35142
595	Gene_Symbol=PIP4K2A Phosphatidylinositol-5-phosphate 4-kinase type-2 alpha	1.41906	0.487887	1.13763	0.916064	1.36773	0.376264
1557	Gene_Symbol=RRAS2 cDNA FLJ61162, highly similar to Ras-related protein R-Ras2	1.41906	0.236411	1.08643	0.676224	1.22462	0.413324
1197	Gene_Symbol=KIF5B Kinesin-1 heavy chain	1.41906	0.347404	1.21339	0.758439	1.33045	0.419939
2376	Gene_Symbol=ULK3 cDNA FLJ50476, weakly similar to Serine/threonine-protein kinase ULK1	1.41906	0.528046	1.1272	0.793006	1.5417	0.458621
1837	Gene_Symbol=KIF3B Kinesin-like protein KIF3B	1.41906	0.400241	0.801678	0.651139	1.27057	0.485707
413	Gene_Symbol=ACTR2 Actin-related protein 2	1.41906	0.139406	0.912011	0.781774	1.13763	0.501077
3820	REVERSED Gene_Symbol=COL23A1 Isoform 1 of Collagen alpha-1(XXIII) chain	1.41906	0.529338	0.954993	0.933053	1.40605	0.53341
4002	REVERSED Gene_Symbol=SKIV2L2 Putative uncharacterized protein SKIV2L2	1.41906	0.53114	1.1695	0.740465	1.39316	0.545359
1866	Gene_Symbol=API5 Isoform 1 of Apoptosis inhibitor 5	1.41906	0.476256	1.40605	0.500366	1.2942	0.58086
2723	Gene_Symbol=KIFAP3 Kinesin-associated protein 3, isoform CRA_c	1.41906	0.531215	0.887156	0.825936	1.34276	0.584007
1234	Gene_Symbol=CAMK1 Calcium/calmodulin-dependent protein kinase type 1	1.40605	0.295043	1.08643	0.803841	1.59956	0.243721
1814	Gene_Symbol=ARPC5 Isoform 1 of Actin-related protein 2/3 complex subunit 5	1.40605	0.217597	0.912011	0.499335	1.36773	0.25571
1585	Gene_Symbol=UBE2D3 Isoform 1 of Ubiquitin-conjugating enzyme E2 D3	1.40605	0.412479	0.549541	0.484075	1.39316	0.380433
533	Gene_Symbol=CYCS Putative uncharacterized protein CYCS	1.40605	0.0195646	0.879022	0.0901995	1.11686	0.468808
1095	Gene_Symbol=PRKACB Isoform 2 of cAMP-dependent protein kinase catalytic subunit beta	1.40605	0.210473	0.903649	0.932556	1.24738	0.503586
2743	Gene_Symbol=ARL15 ADP-ribosylation factor-like protein 15	1.40605	0.533397	1.33045	0.591112	1.41906	0.523765
2548	Gene_Symbol=LMTK3 serine/threonine-protein kinase LMTK3	1.40605	0.536791	1.52757	0.469259	1.36773	0.559613
3703	Gene_Symbol=SDC3 Syndecan-3	1.40605	0.53869	0.963829	0.955665	1.31826	0.598822
2847	Gene_Symbol=- Gastric-associated differentially-expressed protein YA61P	1.40605	0.540094	0.765597	0.634057	0.794328	0.676305
1853	Gene_Symbol=SNORD32A;SNORD33;SNORD34;RPL13A 60S ribosomal protein L13a	1.40605	0.361569	0.903649	0.493937	1.45881	0.755544
2729	Gene_Symbol=LACTB Isoform 1 of Serine beta-lactamase-like protein LACTB, mitochondrial	1.40605	0.531664	1.30617	0.606565	1.1272	0.797969
2987	Gene_Symbol=SLC32A1 Vesicular inhibitory amino acid transporter	1.40605	0.659717	0.972747	0.954285	1.22462	0.808188
3457	Gene_Symbol=SMAD5 Mothers against decapentaplegic homolog 5	1.40605	0.537217	1.08643	0.853469	0.912011	0.865129
1517	Gene_Symbol=SLC44A1 Isoform 3 of Choline transporter-like protein 1	1.40605	0.314831	0.625173	0.507541	0.954993	0.872427
1247	Gene_Symbol=LOC731751 similar to protein kinase, DNA-activated, catalytic polypeptide	1.40605	0.903282	1.95885	0.281693	1.18032	0.882267
19	Gene_Symbol=CNP Isoform CNPII of 2',3'-cyclic-nucleotide 3'-phosphodiesterase	1.39316	0.00153348	0.972747	0.0343592	1.31826	0.00296451
3025	Gene_Symbol=KIAA0664 Putative uncharacterized protein KIAA0664	1.39316	0.227593	0.946237	0.489667	1.24738	0.269757
1150	Gene_Symbol=HNRNPA0 Heterogeneous nuclear ribonucleoprotein A0	1.39316	0.844738	0.717794	0.384009	0.685488	0.33371
2416	Gene_Symbol=EXOC5 Exocyst complex component 5	1.39316	0.390394	0.862979	0.307776	1.25892	0.442382
959	Gene_Symbol=RPL4 60S ribosomal protein L4	1.39316	0.331204	0.870964	0.666176	1.14815	0.450746
987	Gene_Symbol=PSMD4 Isoform Rpn10A of 26S proteasome non-ATPase regulatory subunit 4	1.39316	0.291738	0.954993	0.844489	1.02802	0.474214
1953	Gene_Symbol=CNKSR2 connector enhancer of kinase suppressor of Ras 2 isoform 4	1.39316	0.207496	1.02802	0.814863	1.19124	0.497411
3407	REVERSED Gene_Symbol=KIAA0090 Putative uncharacterized protein KIAA0090	1.39316	0.547689	1.47231	0.498964	1.43219	0.520932
499	Gene_Symbol=PSMC6 26S protease regulatory subunit S10B	1.39316	0.828822	0.83946	0.586204	0.928966	0.536121
3352	Gene_Symbol=HNRNPK Isoform 2 of Heterogeneous nuclear ribonucleoprotein K	1.39316	0.66448	1.00925	0.9656	1.33045	0.710821
2764	Gene_Symbol=VASP Vasodilator-stimulated phosphoprotein	1.39316	0.541226	1.21339	0.701773	1.19124	0.72417
1576	Gene_Symbol=CSNK2B Casein kinase 2, beta polypeptide, isoform CRA_d	1.39316	0.587957	0.879022	0.944225	1.02802	0.798804
3289	REVERSED Gene_Symbol=MKNK1 Isoform 3 of MAP kinase-interacting serine/threonine-protein kinase 1	1.39316	0.542759	1.04713	0.908315	1.05682	0.899123
27	Gene_Symbol=MYH10 Isoform 3 of Myosin-10	1.38038	0.000144483	1.00925	0.967113	1.2942	0.0036236
934	Gene_Symbol=IRGQ Immunity-related GTPase family Q protein	1.38038	0.0723169	0.847227	0.56362	1.30617	0.0721422
292	Gene_Symbol=UGP2 cDNA FLJ56155, highly similar to UTP--glucose-1-phosphate uridylyltransferase 2	1.38038	0.158866	1.09648	0.978569	1.36773	0.255914
1292	Gene_Symbol=ARPP19 14 kDa protein	1.38038	0.314682	0.963829	0.838701	1.23595	0.286617
1927	Gene_Symbol=CENPV Isoform 1 of Centromere protein V	1.38038	0.325932	1.09648	0.737224	1.36773	0.350548
687	Gene_Symbol=PPP2R5D cDNA FLJ55863, highly similar to Serine/threonine-protein phosphatase 2A 56 kDa regulatory subunit delta isoform	1.38038	0.599633	1.02802	0.415527	1.02802	0.468107
2030	Gene_Symbol=HPCA Neuron-specific calcium-binding protein hippocalcin	1.38038	0.578548	1	0.944449	1.51356	0.509567
612	Gene_Symbol=RPL7;RPL7P32 30 kDa protein	1.38038	0.134257	0.912011	0.595666	1.41906	0.514162
994	Gene_Symbol=TOM1 cDNA FLJ54710, highly similar to Target of Myb protein 1	1.38038	0.55166	1.75388	0.285417	1.1695	0.590422
1449	Gene_Symbol=ARL8A ADP-ribosylation factor-like protein 8A	1.38038	0.519318	0.847227	0.851999	1.24738	0.605705
2144	Gene_Symbol=MCM4 cDNA FLJ54365, highly similar to DNA replication licensing factor MCM4	1.38038	0.531297	0.895365	0.830525	0.855067	0.755387
2087	Gene_Symbol=RDH13 Retinol dehydrogenase 13	1.38038	0.585558	0.972747	0.708302	1.70608	0.781682
3836	REVERSED Gene_Symbol=PTDSS1 Phosphatidylserine synthase 1	1.38038	0.513086	1.04713	0.895048	1.09648	0.81949
2278	Gene_Symbol=UFM1 Ubiquitin-fold modifier 1	1.38038	0.558396	0.787046	0.767305	1.10662	0.877346
1604	Gene_Symbol=SNX1 sorting nexin-1 isoform c	1.38038	0.619229	1.00925	0.974001	1.05682	0.929814
2297	Gene_Symbol=TUBB6 TUBB6 protein	1.38038	0.72085	0.928966	0.906779	0.990832	0.974002
96	Gene_Symbol=CCT8 T-complex protein 1 subunit theta	1.36773	0.0556536	1.1272	0.234062	1.25892	0.183319
933	Gene_Symbol=EIF5A Isoform 2 of Eukaryotic translation initiation factor 5A-1	1.36773	0.670074	1.34276	0.746354	2.01372	0.23846
1437	Gene_Symbol=ARPC3 21 kDa protein	1.36773	0.423065	1.13763	0.362146	1.57036	0.281581
3611	REVERSED Gene_Symbol=EPM2AIP1 EPM2A-interacting protein 1	1.36773	0.412832	1.95885	0.217532	0.809096	0.28205
1153	Gene_Symbol=PHYHIP Phytanoyl-CoA hydroxylase-interacting protein	1.36773	0.611659	1.44544	0.327077	1.43219	0.381185
651	Gene_Symbol=CKAP5 Isoform 2 of Cytoskeleton-associated protein 5	1.36773	0.175865	0.972747	0.984504	1.24738	0.386697
1567	Gene_Symbol=VTA1 LYST-interacting protein LIP5 (Fragment)	1.36773	0.668253	1.19124	0.744436	1.75388	0.411288
2672	Gene_Symbol=RASAL1 cDNA FLJ61229, highly similar to RasGAP-activating-like protein 1	1.36773	0.719167	0.928966	0.923237	2.01372	0.458391
2583	Gene_Symbol=EIF4G3 cDNA FLJ59298, highly similar to Eukaryotic translation initiation factor 4 gamma 3	1.36773	0.559291	1.34276	0.580851	1.47231	0.499312
1359	Gene_Symbol=GCN1L1 Translational activator GCN1	1.36773	0.495186	0.787046	0.947015	1.00925	0.687057
2331	Gene_Symbol=PRDX4 Peroxiredoxin-4	1.36773	0.639163	1.27057	0.646804	1.19124	0.774238
1419	Gene_Symbol=COPS5 COP9 signalosome complex subunit 5	1.36773	0.989809	1.34276	0.701604	1.08643	0.844301
3911	Gene_Symbol=- Thiopurine methyltransferase processed pseudogene	1.36773	0.557076	0.972747	0.972816	1.08643	0.852275
535	Gene_Symbol=ARHGEF7 Isoform 1 of Rho guanine nucleotide exchange factor 7	1.35519	0.0803593	1.00925	0.911335	1.34276	0.0802009
83	Gene_Symbol=HSP90B1 Endoplasmin	1.35519	0.0508218	1.03753	0.717861	1.20226	0.100937
450	Gene_Symbol=HAPLN1 Hyaluronan and proteoglycan link protein 1	1.35519	0.421369	1.1272	0.759457	1.49969	0.130211
724	Gene_Symbol=MAOA Amine oxidase [flavin-containing] A	1.35519	0.0432925	0.855067	0.851294	1.19124	0.141776
1165	Gene_Symbol=MINK1 Isoform 1 of Misshapen-like kinase 1	1.35519	0.16536	1.22462	0.297108	1.30617	0.18428
682	Gene_Symbol=PSMD14 26S proteasome non-ATPase regulatory subunit 14	1.35519	0.27453	1.11686	0.699237	1.40605	0.260897
966	Gene_Symbol=DPYSL2 Dihydropyrimidinase-like 2 long form (Fragment)	1.35519	0.200376	0.937562	0.919549	1.28233	0.263074
411	Gene_Symbol=HNRNPD Isoform 3 of Heterogeneous nuclear ribonucleoprotein D0	1.35519	0.378089	0.903649	0.449863	0.737904	0.407121
475	Gene_Symbol=GNAZ Guanine nucleotide-binding protein G(z) subunit alpha	1.35519	0.202855	1.00925	0.609975	1.15878	0.409018
1102	Gene_Symbol=TPP2 Tripeptidyl-peptidase 2	1.35519	0.261016	0.744732	0.824167	1.08643	0.437148
2295	Gene_Symbol=SERPINC1 Antithrombin-III	1.35519	0.508543	0.981748	0.940222	1.24738	0.475016
2565	Gene_Symbol=SMPD3 Sphingomyelin phosphodiesterase 3	1.35519	0.572333	0.963829	0.956974	1.40605	0.533687
2725	Gene_Symbol=DMWD Dystrophia myotonica WD repeat-containing protein	1.35519	0.607001	0.862979	0.931035	1.25892	0.663073
1097	Gene_Symbol=RPN2 Dolichyl-diphosphooligosaccharide--protein glycosyltransferase subunit 2	1.35519	0.462895	1.1695	0.66911	1.0666	0.773082
2168	Gene_Symbol=PPM1G Protein phosphatase 1G	1.35519	0.570906	1.13763	0.780185	1.11686	0.816823
1818	Gene_Symbol=GCDH Isoform Long of Glutaryl-CoA dehydrogenase, mitochondrial	1.35519	0.569517	1.2942	0.613832	1.0666	0.884078
1006	Gene_Symbol=KTN1 Isoform 2 of Kinectin	1.35519	0.528831	0.870964	0.728135	1.10662	0.948572
2276	Gene_Symbol=CSRP2 Cysteine and glycine-rich protein 2	1.34276	0.0036512	0.981748	0.00559075	0.937562	0.00422372
544	Gene_Symbol=CORO1C Coronin-1C_i3 protein	1.34276	0.0719726	1.03753	0.745821	1.30617	0.0892181
736	Gene_Symbol=SLC25A22 Mitochondrial glutamate carrier 1	1.34276	0.0999244	1.15878	0.482428	1.88799	0.147781
2334	Gene_Symbol=ARHGEF12 Isoform 2 of Rho guanine nucleotide exchange factor 12	1.34276	0.302395	1.13763	0.588824	1.57036	0.179388
3336	Gene_Symbol=CDK16 cDNA FLJ56198, highly similar to Serine/threonine-protein kinase PCTAIRE-1	1.34276	0.205013	1.05682	0.302776	1.07647	0.318505
3550	Gene_Symbol=PNPLA5 Isoform 1 of Patatin-like phospholipase domain-containing protein 5	1.34276	0.581124	1.01859	0.948358	1.67494	0.40637
596	Gene_Symbol=MAPRE1 Microtubule-associated protein RP/EB family member 1	1.34276	0.074866	1.03753	0.885378	1.1695	0.495225
784	Gene_Symbol=PDCD5 Programmed cell death protein 5	1.34276	0.247923	0.862979	0.717208	1.13763	0.514647
713	Gene_Symbol=MARS Methionyl-tRNA synthetase, cytoplasmic	1.34276	0.38571	0.928966	0.901571	0.654636	0.585135
2406	Gene_Symbol=AP1S1 Isoform 1 of AP-1 complex subunit sigma-1A	1.34276	0.839679	0.928966	0.761128	1.35519	0.769013
3373	Gene_Symbol=DES Desmin	1.34276	0.0561382	1.18032	0.092946	0.895365	0.77335
2834	Gene_Symbol=CDC42SE2 CDC42 small effector protein 2	1.34276	0.582177	0.972747	0.971335	1.09648	0.834764
2487	Gene_Symbol=SNAP47 Isoform 2 of Synaptosomal-associated protein 47	1.34276	0.582358	1.28233	0.62521	1.09648	0.836131
2318	Gene_Symbol=RFTN1 cDNA FLJ53901	1.34276	0.710282	0.724436	0.807754	0.862979	0.857784
620	Gene_Symbol=AHSA1 Activator of 90 kDa heat shock protein ATPase homolog 1	1.34276	0.222966	0.92045	0.753392	0.83946	0.95517
183	Gene_Symbol=ALDH7A1 Isoform 1 of Alpha-aminoadipic semialdehyde dehydrogenase	1.33045	0.012786	0.946237	0.502841	1.19124	0.099411
310	Gene_Symbol=YARS Tyrosyl-tRNA synthetase, cytoplasmic	1.33045	0.0679257	1.1272	0.893468	1.35519	0.195251
1112	Gene_Symbol=NUDC Nuclear migration protein nudC	1.33045	0.173507	0.972747	0.960548	1.22462	0.278758
2384	Gene_Symbol=CALB1 Calbindin	1.33045	0.336573	1.07647	0.767041	1.39316	0.319386
849	Gene_Symbol=DYNC1I2 Isoform 2B of Cytoplasmic dynein 1 intermediate chain 2	1.33045	0.226318	0.895365	0.292682	1.31826	0.352532
3885	Gene_Symbol=LOC730005 similar to SEC14p-like protein TAP3	1.33045	0.58977	1.10662	0.826783	1.33045	0.586116
902	Gene_Symbol=PGRMC1 Membrane-associated progesterone receptor component 1	1.33045	0.31868	1.05682	0.727675	1.05682	0.595393
2071	Gene_Symbol=CSNK1A1 Isoform 2 of Casein kinase I isoform alpha	1.33045	0.681285	1.39316	0.656568	1.44544	0.601005
143	Gene_Symbol=EEF1A2 Elongation factor 1-alpha 2	1.33045	0.37475	0.912011	0.11977	1.11686	0.608909
2397	Gene_Symbol=SMARCA2 Isoform Short of Probable global transcription activator SNF2L2	1.33045	0.500937	1.13763	0.722119	1.21339	0.618427
2836	Gene_Symbol=PPP1R1A Protein phosphatase 1 regulatory subunit 1A	1.33045	0.644689	1.02802	0.84752	1.27057	0.645954
1414	Gene_Symbol=EIF4G2 Isoform 2 of Eukaryotic translation initiation factor 4 gamma 2	1.33045	0.269762	1.27057	0.29686	1.09648	0.655147
3696	Gene_Symbol=PRKCI Protein kinase C iota type	1.33045	0.593333	1.05682	0.893076	0.809096	0.693806
982	Gene_Symbol=ACSL3 Long-chain-fatty-acid--CoA ligase 3	1.33045	0.39409	1.1695	0.621613	1.23595	0.693806
1587	Gene_Symbol=MOGS mannosyl-oligosaccharide glucosidase isoform 2	1.33045	0.550181	1.20226	0.824755	0.946237	0.697496
2981	Gene_Symbol=MAP7D1 MAP7D1 protein (Fragment)	1.33045	0.607507	1.1272	0.823909	1.20226	0.698031
2829	Gene_Symbol=SCOC short coiled-coil protein isoform 2	1.33045	0.833858	1.25892	0.878599	1.38038	0.707037
2597	Gene_Symbol=DOC2A Double C2-like domain-containing protein alpha	1.33045	0.507492	1.1272	0.762651	1.13763	0.750905
502	Gene_Symbol=WASF1 Wiskott-Aldrich syndrome protein family member 1	1.33045	0.213733	1.10662	0.767948	1.19124	0.772082
3400	Gene_Symbol=ITSN2 Similar to intersectin 2 (Fragment)	1.33045	0.587313	1.01859	0.948199	1.14815	0.772131
3979	REVERSED Gene_Symbol=CCDC42 Coiled-coil domain-containing protein 42A	1.33045	0.587313	1.01859	0.948199	1.14815	0.772131
2629	Gene_Symbol=COQ6 ubiquinone biosynthesis monooxygenase COQ6 isoform b	1.33045	0.51855	0.903649	0.93799	1.02802	0.783459
2684	Gene_Symbol=ORM2 Alpha-1-acid glycoprotein 2	1.33045	0.611302	1.04713	0.912922	1.05682	0.892878
3745	Gene_Symbol=PIGK cDNA FLJ58228, highly similar to GPI-anchor transamidase	1.33045	0.593599	1.11686	0.814889	1.03753	0.92676
2758	Gene_Symbol=PITPNM1 Isoform 2 of Membrane-associated phosphatidylinositol transfer protein 1	1.33045	0.605203	1.24738	0.778829	0.887156	0.947154
2903	Gene_Symbol=NPLOC4 Isoform 2 of Nuclear protein localization protein 4 homolog	1.33045	0.780064	1.0666	0.971214	0.972747	0.965379
137	Gene_Symbol=INA Alpha-internexin	1.31826	0.00272357	1.01859	0.611372	1.13763	0.00050833
825	Gene_Symbol=LASP1 Isoform 1 of LIM and SH3 domain protein 1	1.31826	0.129405	0.831764	0.250274	1.21339	0.188544
971	Gene_Symbol=PSMD12 26S proteasome non-ATPase regulatory subunit 12	1.31826	0.4063	0.981748	0.571963	1.19124	0.313731
1166	Gene_Symbol=RPL13 60S ribosomal protein L13	1.31826	0.205489	0.990832	0.856816	1.23595	0.381239
2756	Gene_Symbol=PTDSS2 Phosphatidylserine synthase 2	1.31826	0.601922	1.87068	0.353085	1.72187	0.391483
1868	Gene_Symbol=AIF1L Isoform 2 of Allograft inflammatory factor 1-like	1.31826	0.426766	1.08643	0.737989	1.23595	0.489481
2940	Gene_Symbol=SF3A2 SF3A2 protein (Fragment)	1.31826	0.942079	2.75423	0.409258	0.704693	0.682012
3411	Gene_Symbol=LBR Lamin-B receptor	1.31826	0.568268	0.824138	0.657979	1.15878	0.725683
339	Gene_Symbol=PRDX2 Peroxiredoxin-2	1.31826	0.199616	0.887156	0.30946	1.21339	0.739958
2727	Gene_Symbol=EVI5L EVI5-like protein isoform 1	1.31826	0.599	1.09648	0.842246	0.862979	0.786206
461	Gene_Symbol=ACAA2 42 kDa protein	1.31826	0.341685	0.946237	0.616238	1.1695	0.82643
591	Gene_Symbol=AP3B2 AP-3 complex subunit beta-2	1.31826	0.801788	1.75388	0.21871	1.38038	0.869517
327	Gene_Symbol=TRIM2 Tripartite motif-containing protein 2	1.30617	0.153133	0.954993	0.994192	1.23595	0.137743
209	Gene_Symbol=CCT4 T-complex protein 1 subunit delta	1.30617	0.346112	1.11686	0.432765	1.39316	0.146597
1773	Gene_Symbol=MARK2 Isoform 10 of Serine/threonine-protein kinase MARK2	1.30617	0.140615	0.954993	0.806189	1.22462	0.228417
442	Gene_Symbol=TRIM28 Isoform 1 of Transcription intermediary factor 1-beta	1.30617	0.23948	1.01859	0.91047	1.34276	0.339899
2113	Gene_Symbol=BPHL Isoform 1 of Valacyclovir hydrolase	1.30617	0.444663	0.990832	0.838875	2.01372	0.380267
1527	Gene_Symbol=PTMS Parathymosin	1.30617	0.469678	0.92045	0.949342	1.36773	0.38166
1897	Gene_Symbol=ATXN10 Ataxin-10	1.30617	0.602923	1.11686	0.595586	1.35519	0.521218
1187	Gene_Symbol=NUTF2 Nuclear transport factor 2	1.30617	0.488417	0.954993	0.777167	1.24738	0.576015
1653	Gene_Symbol=SMARCC2 Isoform 2 of SWI/SNF complex subunit SMARCC2	1.30617	0.606008	1.18032	0.728607	1.34276	0.581643
2355	Gene_Symbol=SAFB2 Putative uncharacterized protein SAFB2	1.30617	0.728095	1.21339	0.781155	1.65959	0.58977
1645	Gene_Symbol=DNPEP cDNA FLJ56420, highly similar to Aspartyl aminopeptidase	1.30617	0.496496	0.544503	0.830323	1.1272	0.619182
1588	Gene_Symbol=ASPA 30 kDa protein	1.30617	0.578256	0.954993	0.928939	1.24738	0.626824
492	Gene_Symbol=PFN1 Profilin-1	1.30617	0.412784	0.879022	0.875121	0.937562	0.657972
1892	Gene_Symbol=AKAP5 A-kinase anchor protein 5	1.30617	0.444229	1.33045	0.392152	1.1272	0.740385
2604	Gene_Symbol=RGS12 RGS12 protein	1.30617	0.603922	1.24738	0.656861	1.14815	0.772026
2127	Gene_Symbol=C2orf47 Uncharacterized protein C2orf47, mitochondrial	1.30617	0.611524	1.0666	0.890252	1.14815	0.774624
1289	Gene_Symbol=PFDN6 Prefoldin subunit 6	1.30617	0.635031	1	0.95441	1.05682	0.897235
3070	Gene_Symbol=CDKL1 Serine/threonine protein kinase kkialre-like 1	1.30617	0.609892	1.75388	0.381078	0.937562	0.91648
3882	Gene_Symbol=CDKL1 Serine/threonine protein kinase kkialre-like 1	1.30617	0.609892	1.75388	0.381078	0.937562	0.91648
788	Gene_Symbol=HARS Histidyl-tRNA synthetase, cytoplasmic	1.30617	0.349266	0.928966	0.573621	1.08643	0.929623
1982	Gene_Symbol=IPO4 Isoform 1 of Importin-4	1.30617	0.778718	1.07647	0.987306	1.10662	0.957858
567	Gene_Symbol=PSMC4 Isoform 1 of 26S protease regulatory subunit 6B	1.30617	0.203455	0.862979	0.870058	0.83946	0.984799
347	Gene_Symbol=CA1 Carbonic anhydrase 1	1.2942	0.194995	1.03753	0.562435	1.36773	0.0317355
149	Gene_Symbol=GAP43 Neuromodulin	1.2942	0.158664	1.14815	0.498853	1.33045	0.100438
1305	Gene_Symbol=NDRG3 Isoform 2 of Protein NDRG3	1.2942	0.365741	0.972747	0.877837	1.38038	0.317953
2788	Gene_Symbol=CNTN5 Isoform 1 of Contactin-5	1.2942	0.619995	1.03753	0.915137	1.65959	0.403115
1670	Gene_Symbol=MAP4 Isoform 3 of Microtubule-associated protein 4	1.2942	0.452572	1.0666	0.983121	1.27057	0.472234
2905	Gene_Symbol=RPL34 60S ribosomal protein L34	1.2942	0.615449	1	0.988817	1.38038	0.544128
1984	Gene_Symbol=EPN2 54 kDa protein	1.2942	0.683896	1.2942	0.742605	1.49969	0.559403
1633	Gene_Symbol=DYNLRB1 Dynein, light chain, roadblock-type 1	1.2942	0.429596	0.937562	0.926903	1.09648	0.580876
2137	Gene_Symbol=LARS2 Leucyl-tRNA synthetase, mitochondrial	1.2942	0.413939	0.928966	0.467865	0.972747	0.679845
2185	Gene_Symbol=OGN cDNA FLJ59205, highly similar to Mimecan	1.2942	0.406423	1.03753	0.763328	1.07647	0.682208
2543	Gene_Symbol=CNTNAP5 Putative uncharacterized protein CNTNAP5	1.2942	0.679732	1	0.98829	0.672977	0.691111
2767	Gene_Symbol=PITPNM3 Isoform 1 of Membrane-associated phosphatidylinositol transfer protein 3	1.2942	0.645702	1.20226	0.73032	1.22462	0.705789
1667	Gene_Symbol=PPP2R5E Serine/threonine-protein phosphatase 2A 56 kDa regulatory subunit epsilon isoform	1.2942	0.3036	0.972747	0.917083	1.02802	0.717111
1725	Gene_Symbol=FAM164A 35 kDa protein	1.2942	0.527896	0.83946	0.590649	1.15878	0.72947
2568	Gene_Symbol=TIAL1 TIA1 cytotoxic granule-associated RNA binding protein-like 1, isoform CRA_a	1.2942	0.61064	0.981748	0.962346	1.1272	0.770622
2552	Gene_Symbol=FUCA1 Tissue alpha-L-fucosidase	1.2942	0.637636	1.15878	0.792751	1.11686	0.830866
1242	Gene_Symbol=PRKAR1A cAMP-dependent protein kinase type I-alpha regulatory subunit	1.2942	0.544733	1.03753	0.904719	1.1695	0.853183
2382	Gene_Symbol=- cDNA FLJ51265, moderately similar to Beta-2-glycoprotein 1	1.2942	0.727503	0.787046	0.622424	0.928966	0.858075
2627	Gene_Symbol=PIR Pirin	1.2942	0.654947	1.30617	0.64136	1.08643	0.902368
2250	Gene_Symbol=RFK cDNA, FLJ96841	1.2942	0.840701	1.75388	0.836163	0.928966	0.92771
1053	Gene_Symbol=EEF1D elongation factor 1-delta isoform 3	1.2942	0.656152	0.92045	0.996283	0.724436	0.933583
571	Gene_Symbol=KIF2A Isoform 2 of Kinesin-like protein KIF2A	1.28233	0.184701	0.990832	0.901723	1.31826	0.124373
279	Gene_Symbol=EEF1G;TUT1 Elongation factor 1-gamma	1.28233	0.08703	1.14815	0.423223	1.22462	0.150428
370	Gene_Symbol=PAK1 Isoform 1 of Serine/threonine-protein kinase PAK 1	1.28233	0.153021	1.08643	0.676068	1.2942	0.22474
3087	Gene_Symbol=GADD45GIP1 Growth arrest and DNA damage-inducible proteins-interacting protein 1	1.28233	0.267246	1.00925	0.937203	1.2942	0.253208
451	Gene_Symbol=GRB2 Isoform 1 of Growth factor receptor-bound protein 2	1.28233	0.191307	0.937562	0.835174	1.1695	0.264002
889	Gene_Symbol=KCTD16 BTB/POZ domain-containing protein KCTD16	1.28233	0.352236	1.03753	0.886185	1.14815	0.37173
3147	Gene_Symbol=MAP7D2 MAP7 domain-containing protein 2 isoform 3	1.28233	0.630695	1.09648	0.834912	1.43219	0.516824
676	Gene_Symbol=VGF Neurosecretory protein VGF	1.28233	0.350088	0.809096	0.318402	1.20226	0.529037
3705	Gene_Symbol=COQ10A COQ10A protein (Fragment)	1.28233	0.633035	1.72187	0.394024	1.39316	0.543138
1600	Gene_Symbol=DNAJC7 DnaJ homolog subfamily C member 7	1.28233	0.666601	1.19124	0.77386	1.27057	0.56385
2776	Gene_Symbol=PCDH7 Isoform B of Protocadherin-7	1.28233	0.626137	1.07647	0.87079	1.31826	0.597824
2147	Gene_Symbol=FNTA Farnesyltransferase, CAAX box, alpha, isoform CRA_a	1.28233	0.685553	1.1695	0.703469	1.36773	0.607962
3495	Gene_Symbol=NAA20 N-alpha-acetyltransferase 20, NatB catalytic subunit	1.28233	0.766799	1.5417	0.605575	1.43219	0.658576
2165	Gene_Symbol=C4orf27 UPF0609 protein C4orf27	1.28233	0.626019	1.10662	0.834893	1.18032	0.678742
1820	Gene_Symbol=PPP6C serine/threonine-protein phosphatase 6 catalytic subunit isoform a	1.28233	0.595172	1.09648	0.84822	0.83946	0.694675
3125	Gene_Symbol=POLDIP2 Polymerase delta-interacting protein 2	1.28233	0.625911	1.05682	0.901514	1.1695	0.746582
223	Gene_Symbol=CBR1 Carbonyl reductase [NADPH] 1	1.28233	0.22991	0.937562	0.379824	1.08643	0.818839
1761	Gene_Symbol=CDV3 Isoform 1 of Protein CDV3 homolog	1.28233	0.515442	1.03753	0.972475	1.03753	0.829437
2501	Gene_Symbol=EPB41 EPB41 protein	1.28233	0.85069	1.28233	0.807442	0.47863	0.845277
350	Gene_Symbol=PPP2CB Serine/threonine-protein phosphatase	1.28233	0.819521	1.09648	0.937567	1.19124	0.890828
858	Gene_Symbol=ME2 NAD-dependent malic enzyme, mitochondrial	1.28233	0.560525	0.963829	0.838567	1.04713	0.897536
2750	Gene_Symbol=MRPL47 Isoform 1 of 39S ribosomal protein L47, mitochondrial	1.28233	0.846511	0.744732	0.873714	1.33045	0.923332
1746	Gene_Symbol=CHMP6 Charged multivesicular body protein 6	1.28233	0.598964	1.0666	0.996652	1.13763	0.944603
1757	Gene_Symbol=MFF Isoform 1 of Mitochondrial fission factor	1.28233	0.600648	0.895365	0.804834	0.954993	0.964989
3316	Gene_Symbol=STT3B 9 kDa protein	1.28233	0.633335	0.887156	0.825139	0.972747	0.976013
80	Gene_Symbol=C3 Complement C3 (Fragment)	1.27057	0.0153295	0.946237	0.503513	1.30617	0.0104715
3924	REVERSED Gene_Symbol=KCNT2 Isoform 4 of Potassium channel subfamily T member 2	1.27057	0.637211	1.38038	0.556943	12.0226	0.0989259
510	Gene_Symbol=ARPC2 Actin-related protein 2/3 complex subunit 2	1.27057	0.27593	1.24738	0.264422	1.39316	0.121427
953	Gene_Symbol=SFXN3 Sideroflexin 3	1.27057	0.324359	1	0.784326	1.48594	0.139975
127	Gene_Symbol=DNM1L Isoform 1 of Dynamin-1-like protein	1.27057	0.112123	1.03753	0.480748	1.14815	0.168537
1212	Gene_Symbol=GAD2 Glutamate decarboxylase 2	1.27057	0.164814	1.01859	0.478753	1.28233	0.199032
503	Gene_Symbol=MSN Moesin	1.27057	0.100773	0.887156	0.368127	1.1272	0.426471
351	Gene_Symbol=C22orf28 UPF0027 protein C22orf28	1.27057	0.306959	1.01859	0.940846	1.11686	0.44229
3614	Gene_Symbol=OSBPL6 Isoform 3 of Oxysterol-binding protein-related protein 6	1.27057	0.705132	1.40605	0.592985	1.34276	0.64388
2682	Gene_Symbol=TTYH1 Isoform 3 of Protein tweety homolog 1	1.27057	0.643556	1.39316	0.541387	1.24738	0.660277
3746	Gene_Symbol=MMP10 Stromelysin-2	1.27057	0.918915	1.31826	0.790458	2.46604	0.667714
561	Gene_Symbol=GIT1 Isoform 1 of ARF GTPase-activating protein GIT1	1.27057	0.420114	1.05682	0.901699	1.13763	0.672251
2762	Gene_Symbol=HSDL1 Inactive hydroxysteroid dehydrogenase-like protein 1	1.27057	0.635842	0.92045	0.882243	0.794328	0.677831
3539	Gene_Symbol=RBM17 Splicing factor 45	1.27057	0.705076	1.04713	0.897995	1.13763	0.726866
3946	Gene_Symbol=MUL1 Mitochondrial ubiquitin ligase activator of NFKB 1	1.27057	0.644151	1.2942	0.618377	1.1695	0.749978
792	Gene_Symbol=SH3GL1 cDNA, FLJ96508, Homo sapiens SH3-domain GRB2-like 1 (SH3GL1), mRNA	1.27057	0.624163	1	0.974616	1.15878	0.754827
3732	Gene_Symbol=MCTP2 Isoform 3 of Multiple C2 and transmembrane domain-containing protein 2	1.27057	0.973535	1.2942	0.845429	2.96483	0.760832
3842	REVERSED Gene_Symbol=LOC100129144 similar to hCG2042189	1.27057	0.973535	1.2942	0.845429	2.96483	0.760832
3297	Gene_Symbol=NSDHL Sterol-4-alpha-carboxylate 3-dehydrogenase, decarboxylating	1.27057	0.918656	1.28233	0.715797	1.43219	0.805801
2339	Gene_Symbol=NT5C3 Isoform 2 of Cytosolic 5'-nucleotidase 3	1.27057	0.588204	0.855067	0.709513	0.903649	0.820829
1873	Gene_Symbol=SUPT16H FACT complex subunit SPT16	1.27057	0.720886	0.570164	0.497602	1.08643	0.845402
767	Gene_Symbol=PPP2R2A Serine/threonine-protein phosphatase 2A 55 kDa regulatory subunit B alpha isoform	1.27057	0.577014	0.824138	0.748879	0.937562	0.858087
2151	Gene_Symbol=EXOC8 Exocyst complex component 8	1.27057	0.769131	0.847227	0.563594	1.19124	0.880213
3146	Gene_Symbol=NELL2 56 kDa protein	1.27057	0.635887	0.83946	0.740756	1.05682	0.894487
3126	Gene_Symbol=TUSC2 Tumor suppressor candidate 2	1.27057	0.801625	0.879022	0.868206	0.895365	0.914027
826	Gene_Symbol=SCFD1 Putative uncharacterized protein SCFD1	1.27057	0.306912	0.809096	0.624622	1.10662	0.915431
3919	REVERSED Gene_Symbol=KCNK10 60 kDa protein	1.27057	0.642367	1.10662	0.826301	1.03753	0.921026
3402	Gene_Symbol=SERPINB9 Serpin B9	1.27057	0.643479	1.03753	0.926247	1.01859	0.948458
369	Gene_Symbol=ACOT7 cytosolic acyl coenzyme A thioester hydrolase isoform hBACHa	1.25892	0.0182366	0.937562	0.976211	1.07647	0.216415
566	Gene_Symbol=SGIP1 Isoform 1 of SH3-containing GRB2-like protein 3-interacting protein 1	1.25892	0.270227	1.05682	0.969729	1.30617	0.219055
2391	Gene_Symbol=AZGP1 Zinc-alpha-2-glycoprotein	1.25892	0.249209	1.11686	0.402157	1.1695	0.334047
511	Gene_Symbol=GNAQ Guanine nucleotide-binding protein G(q) subunit alpha	1.25892	0.216599	1.02802	0.563308	1.08643	0.355452
1231	Gene_Symbol=CEP170 Isoform 2 of Centrosomal protein of 170 kDa	1.25892	0.105947	0.981748	0.879085	1.0666	0.396703
547	Gene_Symbol=RPLP0 60S acidic ribosomal protein P0	1.25892	0.757594	1.31826	0.769525	1.28233	0.40819
1648	Gene_Symbol=ARHGAP23 Isoform 2 of Rho GTPase-activating protein 23	1.25892	0.649054	1.24738	0.659618	1.41906	0.527666
688	Gene_Symbol=TWF2 Twinfilin-2	1.25892	0.552353	1.1695	0.703445	1.15878	0.611579
1283	Gene_Symbol=CMAS Isoform 1 of N-acylneuraminate cytidylyltransferase	1.25892	0.361944	0.972747	0.829518	1.14815	0.630173
749	Gene_Symbol=MAPRE2 microtubule-associated protein RP/EB family member 2 isoform 3	1.25892	0.568664	1.10662	0.692244	1.1695	0.643871
321	Gene_Symbol=MAPRE3 Isoform 1 of Microtubule-associated protein RP/EB family member 3	1.25892	0.136408	1	0.647313	1.11686	0.647026
74	Gene_Symbol=OPA1 Isoform 1 of Dynamin-like 120 kDa protein, mitochondrial	1.25892	0.13344	1.0666	0.783619	1.07647	0.647355
674	Gene_Symbol=BDH1 D-beta-hydroxybutyrate dehydrogenase, mitochondrial	1.25892	0.269119	1	0.553183	1.03753	0.71222
3750	Gene_Symbol=DNAH9 dynein heavy chain 9, axonemal isoform 1	1.25892	0.469053	0.879022	0.46608	1.03753	0.758003
3018	Gene_Symbol=FAM127A Protein FAM127A	1.25892	0.694418	1.22462	0.725704	1.1695	0.80355
3115	Gene_Symbol=ITIH2 Inter-alpha (Globulin) inhibitor H2	1.25892	0.650557	1.03753	0.926025	1.10662	0.825394
2066	Gene_Symbol=HDHD3 Haloacid dehalogenase-like hydrolase domain-containing protein 3	1.25892	0.767051	0.963829	0.974636	1.20226	0.842835
2057	Gene_Symbol=LPHN1 Isoform 2 of Latrophilin-1	1.25892	0.685409	1.04713	0.815325	1.11686	0.87414
1881	Gene_Symbol=TAB1 TGF-beta-activated kinase 1 and MAP3K7-binding protein 1 isoform beta	1.25892	0.444943	1.23595	0.464399	1.03753	0.888896
1317	Gene_Symbol=KIF3A Similar to Kinesin family member 3A	1.25892	0.202548	0.801678	0.289557	0.77983	0.910358
2524	Gene_Symbol=C9 Complement component C9	1.25892	0.889653	0.591562	0.949888	0.972747	0.993642
2051	Gene_Symbol=SCN3B Sodium channel subunit beta-3	1.25892	0.688796	1.03753	0.959487	0.963829	0.994868
241	Gene_Symbol=MACF1 Isoform 1 of Microtubule-actin cross-linking factor 1, isoforms 1/2/3/5	1.24738	0.0422915	0.816582	0.99823	1.0666	0.0875916
182	Gene_Symbol=PPIA Peptidyl-prolyl cis-trans isomerase A	1.24738	0.171807	0.912011	0.0555581	0.824138	0.182787
1313	Gene_Symbol=KIAA1244 Brefeldin A-inhibited guanine nucleotide-exchange protein 3	1.24738	0.351923	1.02802	0.87634	1.35519	0.215542
1405	Gene_Symbol=LRRC59 Leucine-rich repeat-containing protein 59	1.24738	0.555431	1.1695	0.6435	1.49969	0.319461
56	Gene_Symbol=HSPA12A Heat shock 70 kDa protein 12A	1.24738	0.175425	1.00925	0.469461	1.15878	0.328078
657	Gene_Symbol=RAC1 Isoform B of Ras-related C3 botulinum toxin substrate 1	1.24738	0.353478	0.972747	0.995596	1.18032	0.379937
508	Gene_Symbol=RNH1 Ribonuclease inhibitor	1.24738	0.967847	1.52757	0.566321	1.7378	0.399096
1002	Gene_Symbol=TCEB2 Transcription elongation factor B polypeptide 2	1.24738	0.702782	0.903649	0.47868	0.824138	0.43491
431	Gene_Symbol=OTUB1 cDNA FLJ56307, highly similar to Ubiquitin thioesterase protein OTUB1	1.24738	0.764283	0.824138	0.417397	0.483059	0.464901
126	Gene_Symbol=YWHAZ 14-3-3 protein zeta/delta	1.24738	0.0614113	0.928966	0.154727	1.0666	0.487574
763	Gene_Symbol=HAPLN2 Hyaluronan and proteoglycan link protein 2	1.24738	0.603476	1.24738	0.453847	1.21339	0.52122
3284	Gene_Symbol=BTBD17 BTB/POZ domain-containing protein 17	1.24738	0.658005	1.19124	0.718857	1.39316	0.544649
3561	Gene_Symbol=KIAA1107 hypothetical protein LOC23285	1.24738	0.666672	0.946237	0.961336	1.34276	0.582329
1508	Gene_Symbol=SLC2A3 Solute carrier family 2, facilitated glucose transporter member 3	1.24738	0.465816	0.990832	0.9991	1.09648	0.598579
3914	REVERSED Gene_Symbol=XKR3 XK-related protein 3	1.24738	0.658102	1.24738	0.665867	1.28233	0.63261
2349	Gene_Symbol=NEDD4L Isoform 3 of E3 ubiquitin-protein ligase NEDD4-like	1.24738	0.724163	1.08643	0.854877	1.28233	0.63814
2269	Gene_Symbol=PANK2 Isoform 1 of Pantothenate kinase 2, mitochondrial	1.24738	0.68242	0.855067	0.817368	1.31826	0.638489
3410	Gene_Symbol=NUBPL Isoform 1 of Iron-sulfur protein NUBPL	1.24738	0.663484	1.43219	0.519324	1.22462	0.687029
999	Gene_Symbol=CDC37 Hsp90 co-chaperone Cdc37	1.24738	0.751317	1.36773	0.401037	1.02802	0.714494
1542	Gene_Symbol=SGTA Small glutamine-rich tetratricopeptide repeat-containing protein alpha	1.24738	0.780054	0.731139	0.689462	1.23595	0.760747
1634	Gene_Symbol=HNRNPF Heterogeneous nuclear ribonucleoprotein F	1.24738	0.546266	1	0.539781	0.794328	0.822796
3507	Gene_Symbol=- cDNA FLJ59523, highly similar to Scaffold attachment factor B	1.24738	0.666487	1.04713	0.912396	1.08643	0.849396
102	Gene_Symbol=TLN2 Talin-2	1.24738	0.120019	0.870964	0.164958	1.13763	0.862962
496	Gene_Symbol=CNRIP1 Isoform 1 of CB1 cannabinoid receptor-interacting protein 1	1.24738	0.558129	1.02802	0.653825	1.1695	0.887792
1901	Gene_Symbol=- cDNA FLJ57585, highly similar to Helicase SKI2W	1.24738	0.663585	1.01859	0.960904	0.954993	0.93967
48	Gene_Symbol=NEFL Putative uncharacterized protein NEFL	1.23595	1.99e-10	0.963829	0.526262	1.15878	2.07e-05
45	Gene_Symbol=CNTN1 Isoform 1 of Contactin-1	1.23595	0.00780692	0.972747	0.76057	1	0.073547
3605	REVERSED Gene_Symbol=FLOT2 53 kDa protein	1.23595	0.66762	1.36773	0.564669	8.95365	0.112235
2196	Gene_Symbol=CSF1R Macrophage colony-stimulating factor 1 receptor	1.23595	0.703382	1.27057	0.328117	2.12814	0.137873
1356	Gene_Symbol=FKBP8 cDNA FLJ56370, highly similar to Homo sapiens FK506 binding protein 8, 38kDa (FKBP8), mRNA	1.23595	0.291321	6.85488	0.197152	2.51189	0.212512
3001	Gene_Symbol=TBC1D4 Isoform 2 of TBC1 domain family member 4	1.23595	0.980694	2.46604	0.348544	2.44343	0.250814
951	Gene_Symbol=TMSB4X TMSB4X protein (Fragment)	1.23595	0.431893	1.0666	0.776179	1.30617	0.281222
1049	Gene_Symbol=AP1M1 AP-1 complex subunit mu-1 isoform 1	1.23595	0.456242	0.92045	0.992312	1.30617	0.313665
201	Gene_Symbol=PRKAR2B cAMP-dependent protein kinase type II-beta regulatory subunit	1.23595	0.0492669	0.751623	0.872247	0.879022	0.318699
1842	Gene_Symbol=PLCL1 Isoform 1 of Inactive phospholipase C-like protein 1	1.23595	0.41843	0.946237	0.808949	1.25892	0.39183
3108	Gene_Symbol=AGBL3 Isoform 2 of Cytosolic carboxypeptidase 3	1.23595	0.678073	1.11686	0.813275	1.48594	0.491284
1406	Gene_Symbol=PTPRS protein tyrosine phosphatase, receptor type, sigma isoform 3 precursor	1.23595	0.406333	0.981748	0.936129	1.19124	0.513485
935	Gene_Symbol=PAFAH1B3 Platelet-activating factor acetylhydrolase IB subunit gamma	1.23595	0.541453	0.698232	0.239799	1.02802	0.526117
1575	Gene_Symbol=KHDRBS1 Isoform 1 of KH domain-containing, RNA-binding, signal transduction-associated protein 1	1.23595	0.602597	0.855067	0.6287	0.77983	0.552867
1429	Gene_Symbol=SH3GLB1 Isoform 2 of Endophilin-B1	1.23595	0.502686	1.02802	0.913131	1.18032	0.568799
2267	Gene_Symbol=GSTT1 Glutathione S-transferase theta-1	1.23595	0.576849	1.04713	0.843967	1.25892	0.569707
316	Gene_Symbol=PRKCG cDNA FLJ60619, highly similar to Protein kinase C gamma type	1.23595	0.676628	1.33045	0.589913	1.33045	0.591019
1885	Gene_Symbol=EIF3J Eukaryotic translation initiation factor 3 subunit J	1.23595	0.66951	1.20226	0.723349	1.33045	0.606969
2346	Gene_Symbol=TSG101 Isoform 1 of Tumor susceptibility gene 101 protein	1.23595	0.692257	0.912011	0.911145	1.28233	0.612567
1851	Gene_Symbol=GRLF1 Isoform 2 of Glucocorticoid receptor DNA-binding factor 1	1.23595	0.383954	1.01859	0.926991	1.09648	0.61502
621	Gene_Symbol=DYNC1LI1 Cytoplasmic dynein 1 light intermediate chain 1	1.23595	0.574956	0.972747	0.906555	1.28233	0.625922
227	Gene_Symbol=RAP1GDS1 Isoform 1 of Rap1 GTPase-GDP dissociation stimulator 1	1.23595	0.631502	1.09648	0.902637	1.27057	0.633303
838	Gene_Symbol=RPL12 Isoform 1 of 60S ribosomal protein L12	1.23595	0.720018	1.01859	0.864481	0.787046	0.676732
1970	Gene_Symbol=SIRT3 cDNA FLJ60939, highly similar to NAD-dependent deacetylase sirtuin-3, mitochondrial	1.23595	0.647448	1	0.854384	1.11686	0.684635
1850	Gene_Symbol=GPS1 Isoform 2 of COP9 signalosome complex subunit 1	1.23595	0.307666	1.44544	0.428032	0.717794	0.741217
2442	Gene_Symbol=RRBP1 Isoform 2 of Ribosome-binding protein 1	1.23595	0.637633	1.05682	0.870126	1.13763	0.753061
2644	Gene_Symbol=PYCR1 Pyrroline-5-carboxylate reductase	1.23595	0.673461	1.02802	0.945293	1.15878	0.754481
3387	Gene_Symbol=VPS25 Vacuolar protein-sorting-associated protein 25	1.23595	0.674758	1.22462	0.677496	0.855067	0.764112
2882	Gene_Symbol=IGLV3-19 IGL@ protein	1.23595	0.694975	1.02802	0.972407	1.27057	0.768404
2328	Gene_Symbol=RBX1 E3 ubiquitin-protein ligase RBX1	1.23595	0.678379	1.14815	0.766028	1.11686	0.815684
1753	Gene_Symbol=CUL3 Isoform 2 of Cullin-3	1.23595	0.48243	1.22462	0.496842	1.1695	0.825645
2914	Gene_Symbol=EIF2B2 Translation initiation factor eIF-2B subunit beta	1.23595	0.674818	1.11686	0.81226	0.895365	0.833314
2037	Gene_Symbol=FAM49A Protein FAM49A	1.23595	0.665354	0.92045	0.99489	0.895365	0.841157
2480	Gene_Symbol=CTNNBL1 Isoform 1 of Beta-catenin-like protein 1	1.23595	0.764391	0.946237	0.823102	0.981748	0.855451
2427	Gene_Symbol=MPV17 Putative uncharacterized protein MPV17	1.23595	0.832698	0.83946	0.815102	1.03753	0.865002
114	Gene_Symbol=HSP90AB1 Heat shock protein HSP 90-beta	1.23595	0.0724098	1.00925	0.421302	1.04713	0.879607
3038	Gene_Symbol=LYSMD2 Isoform 1 of LysM and putative peptidoglycan-binding domain-containing protein 2	1.23595	0.671386	1.11686	0.811514	1.0666	0.88542
922	Gene_Symbol=RARS Isoform Complexed of Arginyl-tRNA synthetase, cytoplasmic	1.23595	0.505975	0.847227	0.569283	0.879022	0.902594
1079	Gene_Symbol=G3BP2 Isoform A of Ras GTPase-activating protein-binding protein 2	1.23595	0.672915	1.20226	0.961286	1.07647	0.916701
1439	Gene_Symbol=PSMB6 Proteasome subunit beta type-6	1.23595	0.860546	0.903649	0.887649	0.954993	0.935513
31	Gene_Symbol=HSPA8 Isoform 1 of Heat shock cognate 71 kDa protein	1.22462	0.232316	0.946237	0.809987	1.1272	0.14421
1841	Gene_Symbol=ASS1 Argininosuccinate synthase	1.22462	0.337371	1.10662	0.800781	1.38038	0.225157
516	Gene_Symbol=ACTR3 Actin-related protein 3	1.22462	0.327423	1.10662	0.642901	1.25892	0.320391
416	Gene_Symbol=DBN1 Isoform 1 of Drebrin	1.22462	0.416295	0.946237	0.429754	1.13763	0.362059
1551	Gene_Symbol=STK32C Isoform 1 of Serine/threonine-protein kinase 32C	1.22462	0.3817	0.981748	0.968416	1.22462	0.435822
1111	Gene_Symbol=RHOB Rho-related GTP-binding protein RhoB	1.22462	0.216845	0.946237	0.854275	1.05682	0.445375
678	Gene_Symbol=RAP2B Ras-related protein Rap-2b	1.22462	0.39164	1.02802	0.846909	1.23595	0.44644
1071	Gene_Symbol=LRRC40 Leucine-rich repeat-containing protein 40	1.22462	0.232646	0.990832	0.929624	1.13763	0.494549
2707	Gene_Symbol=PACS2 Isoform 3 of Phosphofurin acidic cluster sorting protein 2	1.22462	0.682053	1.02802	0.945477	0.672977	0.502276
1764	Gene_Symbol=MCM6 DNA replication licensing factor MCM6	1.22462	0.908294	0.487529	0.441783	0.487529	0.508813
1238	Gene_Symbol=COPG Coatomer subunit gamma	1.22462	0.771231	1.13763	0.768019	1.43219	0.533185
3594	Gene_Symbol=AHSP Alpha-hemoglobin-stabilizing protein	1.22462	0.689325	1.14815	0.76598	1.28233	0.625738
3228	Gene_Symbol=VPS13C vacuolar protein sorting-associated protein 13C isoform 1B	1.22462	0.318441	1.11686	0.431523	1.0666	0.680563
3167	Gene_Symbol=HES1 Transcription factor HES-1	1.22462	0.68651	1.08643	0.851257	1.19124	0.716859
1509	Gene_Symbol=PUF60 Isoform 1 of Poly(U)-binding-splicing factor PUF60	1.22462	0.667798	0.92045	0.961505	1.18032	0.738795
1467	Gene_Symbol=UBXN1 Isoform 2 of UBX domain-containing protein 1	1.22462	0.342476	1.00925	0.956129	1.05682	0.747404
3274	Gene_Symbol=ARHGAP39 Rho GTPase-activating protein 39	1.22462	0.51442	1	0.934806	1	0.821598
2599	Gene_Symbol=SMYD3 Isoform 1 of SET and MYND domain-containing protein 3	1.22462	0.687433	0.946237	0.919006	1.10662	0.827411
3259	Gene_Symbol=SQSTM1 Isoform 1 of Sequestosome-1	1.22462	0.689884	1.2942	0.616334	1.09648	0.834131
3093	Gene_Symbol=LOC100290509 hypothetical protein XP_002348229	1.22462	0.683467	1.15878	0.760303	1.09648	0.844703
3011	Gene_Symbol=GNAL guanine nucleotide-binding protein G(olf) subunit alpha isoform 1	1.22462	0.679884	0.895365	0.841047	0.912011	0.870232
1840	Gene_Symbol=NRBP2 Isoform 1 of Nuclear receptor-binding protein 2	1.22462	0.700031	1.04713	0.937213	1.07647	0.886288
2320	Gene_Symbol=PPP1R2 Protein phosphatase inhibitor 2	1.22462	0.697668	0.912011	0.882933	1.07647	0.887431
1891	Gene_Symbol=VTN Vitronectin	1.22462	0.838415	0.946237	0.915624	1.08643	0.941336
3780	Gene_Symbol=- 4 kDa protein	1.22462	0.701668	0.862979	0.760576	0.981748	0.954189
2481	Gene_Symbol=LRRTM4 Putative uncharacterized protein LRRTM4	1.22462	0.705126	1.01859	0.997894	1	0.977382
2263	Gene_Symbol=HMGN2 Non-histone chromosomal protein HMG-17	1.22462	0.398252	0.912011	0.808788	0.928966	0.978625
853	Gene_Symbol=HNRNPL Heterogeneous nuclear ribonucleoprotein L	1.22462	0.384688	1.09648	0.616359	1	0.982789
2635	Gene_Symbol=MTMR6 Isoform 1 of Myotubularin-related protein 6	1.22462	0.686651	0.928966	0.895945	0.981748	0.983366
1219	Gene_Symbol=AMPD2 Isoform Ex1A-2-3 of AMP deaminase 2	1.22462	0.438094	1.27057	0.434655	0.654636	0.986464
797	Gene_Symbol=PTPRD receptor-type tyrosine-protein phosphatase delta isoform 4 precursor	1.22462	0.79356	0.870964	0.619185	1.1272	0.99793
3693	REVERSED Gene_Symbol=CACNA1B Calcium channel, voltage-dependent, N type, alpha 1B subunit	1.21339	0.453224	1.14815	0.526072	2.99226	0.123929
2469	Gene_Symbol=TBC1D17 TBC1 domain family member 17	1.21339	0.704959	1.0666	0.818029	1.80302	0.306098
2291	Gene_Symbol=LMAN2 Vesicular integral-membrane protein VIP36	1.21339	0.417443	1.08643	0.662188	1.23595	0.365037
2435	Gene_Symbol=PLCB4 Isoform 1 of 1-phosphatidylinositol-4,5-bisphosphate phosphodiesterase beta-4	1.21339	0.560345	0.895365	0.808835	1.49969	0.374758
323	Gene_Symbol=RAB1A Isoform 1 of Ras-related protein Rab-1A	1.21339	0.607254	0.77983	0.745121	0.416869	0.374785
1943	Gene_Symbol=GAA lysosomal alpha-glucosidase preproprotein	1.21339	0.480919	0.981748	0.978652	1.30617	0.400989
425	Gene_Symbol=LANCL1 LANCL1 protein (Fragment)	1.21339	0.456781	1.19124	0.548009	1.43219	0.401306
830	Gene_Symbol=PSMD6 Putative uncharacterized protein PSMD6	1.21339	0.730609	1	0.632483	1.00925	0.423003
1368	Gene_Symbol=PPP5C Serine/threonine-protein phosphatase 5	1.21339	0.426888	1	0.876928	1.15878	0.42892
477	Gene_Symbol=PTPRZ1 Isoform Short of Receptor-type tyrosine-protein phosphatase zeta	1.21339	0.0470418	0.912011	0.238984	1.1272	0.458275
2424	Gene_Symbol=MAP2K6 Isoform 1 of Dual specificity mitogen-activated protein kinase kinase 6	1.21339	0.700673	1.20226	0.702595	1.36773	0.558319
2369	Gene_Symbol=TMED9 Transmembrane emp24 domain-containing protein 9	1.21339	0.749112	1.01859	0.95522	1.40605	0.583006
3874	Gene_Symbol=KRT19 Keratin, type I cytoskeletal 19	1.21339	0.690536	1.5417	0.462177	1.31826	0.594686
3662	Gene_Symbol=PDE7A Isoform PDE7A2 of High affinity cAMP-specific 3',5'-cyclic phosphodiesterase 7A	1.21339	0.701053	0.855067	0.76844	1.25892	0.652985
2739	Gene_Symbol=ACBD3 Golgi resident protein GCP60	1.21339	0.72147	1.40605	0.556904	1.19124	0.672312
2124	Gene_Symbol=RPL15 60S ribosomal protein L15	1.21339	0.770741	1.09648	0.889786	1.35519	0.690583
3222	Gene_Symbol=VPS4B Vacuolar protein sorting-associated protein 4B	1.21339	0.705571	1.00925	0.925719	1.05682	0.696179
106	Gene_Symbol=HSPA5 HSPA5 protein	1.21339	0.253562	0.711214	0.365055	0.83946	0.7626
2008	Gene_Symbol=TUBG2 Tubulin gamma-2 chain	1.21339	0.678063	0.928966	0.889189	1.13763	0.773592
1802	Gene_Symbol=PDDC1 Isoform 1 of Parkinson disease 7 domain-containing protein 1	1.21339	0.814761	1.1272	0.750015	1.23595	0.782125
1945	Gene_Symbol=AGPAT1 1-acyl-sn-glycerol-3-phosphate acyltransferase alpha	1.21339	0.700074	0.963829	0.961617	1.13763	0.787737
2484	Gene_Symbol=PLA2G6 cDNA FLJ39202 fis, clone OCBBF2005373, highly similar to 85 kDa calcium-independent phospholipase A2	1.21339	0.575894	0.946237	0.889124	1.07647	0.787812
565	Gene_Symbol=NEGR1 Neuronal growth regulator 1	1.21339	0.291247	1.0666	0.618018	0.946237	0.820971
965	Gene_Symbol=GMFB Glia maturation factor, beta	1.21339	0.487617	0.912011	0.580302	1.00925	0.840338
1861	Gene_Symbol=- 45 kDa protein	1.21339	0.828565	0.903649	0.977265	1.14815	0.844174
2036	Gene_Symbol=- cDNA FLJ54776, highly similar to Cell division control protein 42 homolog	1.21339	0.804185	0.92045	0.937501	1.07647	0.898781
3226	Gene_Symbol=LIMCH1 cDNA FLJ58367, weakly similar to LIM domain only protein 7	1.21339	0.698913	1.36773	0.559775	0.928966	0.900762
3470	Gene_Symbol=ACBD5 Isoform 3 of Acyl-CoA-binding domain-containing protein 5	1.21339	0.693283	0.937562	0.912943	1.04713	0.910971
1195	Gene_Symbol=EIF3I Eukaryotic translation initiation factor 3 subunit I	1.21339	0.683053	1.15878	0.827999	0.928966	0.92034
1471	Gene_Symbol=UBE2M NEDD8-conjugating enzyme Ubc12	1.21339	0.799547	1.13763	0.995068	0.92045	0.943543
1813	Gene_Symbol=ENPP4 Ectonucleotide pyrophosphatase/phosphodiesterase family member 4	1.21339	0.691396	0.758578	0.748185	1.05682	0.956038
468	Gene_Symbol=DLG2 Isoform 3 of Disks large homolog 2	1.21339	0.646407	0.787046	0.278912	0.972747	0.957891
15	Gene_Symbol=NEFM NEFM protein	1.20226	0.000523623	0.954993	0.906378	1.14815	0.00390776
1318	Gene_Symbol=UAP1 Isoform 3 of UDP-N-acetylhexosamine pyrophosphorylase	1.20226	0.857906	1.72187	0.668389	0.444631	0.154779
1240	Gene_Symbol=SUB1 Activated RNA polymerase II transcriptional coactivator p15	1.20226	0.371948	1.11686	0.906015	1.51356	0.214636
1730	Gene_Symbol=ARPC4;TTLL3 21 kDa protein	1.20226	0.544802	1.07647	0.463151	1.22462	0.325307
862	Gene_Symbol=RPS9 40S ribosomal protein S9	1.20226	0.623207	0.816582	0.782542	1.33045	0.346048
720	Gene_Symbol=UBE2O Ubiquitin-conjugating enzyme E2 O	1.20226	0.39695	1	0.722801	1.23595	0.377891
1805	Gene_Symbol=RABEP1 Isoform 2 of Rab GTPase-binding effector protein 1	1.20226	0.722442	0.954993	0.954253	1.20226	0.385608
2203	Gene_Symbol=ACSL1 74 kDa protein	1.20226	0.36493	1.04713	0.616274	1.11686	0.413847
1793	Gene_Symbol=PANK4 Pantothenate kinase 4	1.20226	0.422561	1	0.9566	1.21339	0.425674
1432	Gene_Symbol=COPE Coatomer subunit epsilon	1.20226	0.648623	1.1695	0.494779	1.18032	0.480769
842	Gene_Symbol=PCCB Propionyl Coenzyme A carboxylase, beta polypeptide variant	1.20226	0.862594	1.34276	0.857273	1.07647	0.489198
1619	Gene_Symbol=MGST3 Microsomal glutathione S-transferase 3	1.20226	0.730166	1.36773	0.519428	1.39316	0.491983
124	Gene_Symbol=NRCAM Isoform 2 of Neuronal cell adhesion molecule	1.20226	0.0228788	0.903649	0.353846	0.937562	0.49854
2766	Gene_Symbol=PDE1C Isoform PDE1C1 of Calcium/calmodulin-dependent 3',5'-cyclic nucleotide phosphodiesterase 1C	1.20226	0.70238	0.704693	0.551544	1.45881	0.507364
1222	Gene_Symbol=CP cDNA FLJ58075, highly similar to Ceruloplasmin	1.20226	0.481093	1.02802	0.921605	1.15878	0.507755
801	Gene_Symbol=HUWE1 HECT, UBA and WWE domain containing 1	1.20226	0.374318	0.895365	0.521736	1.00925	0.57713
3040	Gene_Symbol=TNIK Isoform 7 of TRAF2 and NCK-interacting protein kinase	1.20226	0.712215	1.18032	0.728532	1.31826	0.599047
401	Gene_Symbol=ACTR1A Alpha-centractin	1.20226	0.679214	1	0.933009	1.18032	0.648986
394	Gene_Symbol=SFXN1 Sideroflexin-1	1.20226	0.0581067	1.04713	0.967034	1.10662	0.689516
815	Gene_Symbol=ACOT1 Acyl-coenzyme A thioesterase 1	1.20226	0.627064	1.08643	0.732113	0.963829	0.721757
2062	Gene_Symbol=LPGAT1 Acyl-CoA:lysophosphatidylglycerol acyltransferase 1	1.20226	0.709846	1.02802	0.934054	0.83946	0.739716
777	Gene_Symbol=GRIPAP1 GRIP1 associated protein 1	1.20226	0.404505	1.13763	0.483792	1.10662	0.759181
1196	Gene_Symbol=OSTF1 Osteoclast-stimulating factor 1	1.20226	0.42771	0.794328	0.654882	1.05682	0.76176
752	Gene_Symbol=GSK3A Glycogen synthase kinase-3 alpha	1.20226	0.85379	1.04713	0.84217	1.1695	0.777239
1018	Gene_Symbol=ARHGDIA 28 kDa protein	1.20226	0.312042	0.912011	0.723184	1.02802	0.817015
2094	Gene_Symbol=C5orf51 UPF0600 protein C5orf51	1.20226	0.702421	0.862979	0.780578	0.887156	0.826002
2510	Gene_Symbol=AMPD3 Isoform 1C of AMP deaminase 3	1.20226	0.705105	1.1272	0.794402	1.10662	0.828146
2084	Gene_Symbol=ARHGAP21 Isoform 3 of Rho GTPase-activating protein 21	1.20226	0.549665	1.2942	0.455885	0.937562	0.849707
930	Gene_Symbol=CDH13 cDNA FLJ52398, highly similar to Cadherin-13	1.20226	0.362361	0.862979	0.201698	1.10662	0.884656
2076	Gene_Symbol=RPL18 60S ribosomal protein L18	1.20226	0.85993	1.14815	0.935535	1.1695	0.888722
2479	Gene_Symbol=VPS53 Isoform 3 of Vacuolar protein sorting-associated protein 53 homolog	1.20226	0.661633	1.21339	0.670592	1.04713	0.899211
2640	Gene_Symbol=PRCP lysosomal Pro-X carboxypeptidase isoform 2 preproprotein	1.20226	0.732704	1.07647	0.836024	1.02802	0.905558
1905	Gene_Symbol=GUCY1A2 Isoform 1 of Guanylate cyclase soluble subunit alpha-2	1.20226	0.872681	0.990832	0.92021	1.01859	0.914599
3792	REVERSED Gene_Symbol=SMCR7L Smith-Magenis syndrome chromosome region, candidate 7-like	1.20226	0.713332	0.954993	0.947324	0.946237	0.924069
980	Gene_Symbol=HEBP1 Heme-binding protein 1	1.20226	0.327113	0.870964	0.273248	1.05682	0.92431
2169	Gene_Symbol=GAMT Guanidinoacetate N-methyltransferase	1.20226	0.779759	0.92045	0.71445	1.09648	0.93351
260	Gene_Symbol=GARS Putative uncharacterized protein GARS	1.20226	0.393402	1.00925	0.973857	0.981748	0.979296
273	Gene_Symbol=YWHAQ 14-3-3 protein theta	1.19124	0.141353	1.03753	0.759658	1.25892	0.239154
466	Gene_Symbol=XPO1 cDNA FLJ55480, highly similar to Exportin-1	1.19124	0.547214	1.27057	0.387431	1.15878	0.248334
944	Gene_Symbol=PACS1 Isoform 1 of Phosphofurin acidic cluster sorting protein 1	1.19124	0.528945	1.03753	0.914724	1.25892	0.292035
2822	Gene_Symbol=BID Isoform 2 of BH3-interacting domain death agonist	1.19124	0.689319	1.09648	0.825042	1.40605	0.529267
1310	Gene_Symbol=EPHA4 Putative uncharacterized protein EPHA4	1.19124	0.485842	0.928966	0.833824	1.13763	0.536574
3044	Gene_Symbol=HECW2 Isoform 2 of E3 ubiquitin-protein ligase HECW2	1.19124	0.499746	0.954993	0.854658	1.15878	0.538046
3666	Gene_Symbol=RFX8 Isoform 1 of DNA-binding protein RFX8	1.19124	0.718454	0.83946	0.743058	1.24738	0.663617
1444	Gene_Symbol=RAP1GAP Putative uncharacterized protein RAP1GAP	1.19124	0.784189	1.1272	0.826425	1.09648	0.676546
1770	Gene_Symbol=RGS17 Regulator of G-protein signaling 17	1.19124	0.685976	0.887156	0.797904	1.19124	0.690681
2421	Gene_Symbol=MYO6 Myosin	1.19124	0.413965	1.13763	0.488285	1.05682	0.691447
1069	Gene_Symbol=ASNS Asparagine synthetase [glutamine-hydrolyzing]	1.19124	0.601328	0.895365	0.655263	0.946237	0.696701
1237	Gene_Symbol=PPME1 Isoform 1 of Protein phosphatase methylesterase 1	1.19124	0.538314	1.22462	0.74482	0.794328	0.741728
974	Gene_Symbol=ABI2 Isoform 2 of Abl interactor 2	1.19124	0.593898	0.946237	0.848712	1.05682	0.742285
1519	Gene_Symbol=CAPZA1 F-actin-capping protein subunit alpha-1	1.19124	0.758679	1.15878	0.840933	1.20226	0.743902
3425	REVERSED Gene_Symbol=PDZK1 Na(+)/H(+) exchange regulatory cofactor NHE-RF3	1.19124	0.717546	1.03753	0.929755	1.14815	0.770573
261	Gene_Symbol=RANP1;RAN 26 kDa protein	1.19124	0.563596	1.04713	0.784783	1.09648	0.787452
627	Gene_Symbol=NAPA Alpha-soluble NSF attachment protein	1.19124	0.506799	1.14815	0.638578	0.912011	0.812638
2288	Gene_Symbol=MOSC1 Isoform 2 of MOSC domain-containing protein 1, mitochondrial	1.19124	0.671128	1.23595	0.616357	0.92045	0.859451
3902	REVERSED Gene_Symbol=CCDC80 cDNA FLJ54405, highly similar to Homo sapiens steroid sensitive gene 1 (URB), transcript variant 2, mRNA	1.19124	0.717356	0.981748	0.986684	1.07647	0.867577
2946	Gene_Symbol=ITPR2 Putative uncharacterized protein ITPR2	1.19124	0.716491	0.83946	0.746022	0.928966	0.901913
3056	Gene_Symbol=SLC16A1 Monocarboxylate transporter 1	1.19124	0.715253	0.887156	0.826566	1.03753	0.924188
3850	REVERSED Gene_Symbol=AHNAK Putative uncharacterized protein AHNAK	1.19124	0.713886	1.47231	0.497425	1.01859	0.954266
1935	Gene_Symbol=QKI Isoform 3 of Protein quaking	1.19124	0.7093	1.08643	0.856169	0.972747	0.964877
2791	Gene_Symbol=NUDT19 Nucleoside diphosphate-linked moiety X motif 19, mitochondrial	1.19124	0.749275	0.855067	0.879509	0.963829	0.971607
23	Gene_Symbol=MBP Isoform 3 of Myelin basic protein	1.18032	0.0104248	0.972747	0.278085	1.14815	0.0171338
357	Gene_Symbol=AAK1 Isoform 1 of AP2-associated protein kinase 1	1.18032	0.0815927	1.05682	0.331729	1.09648	0.136573
1506	Gene_Symbol=PITPNB Putative uncharacterized protein PITPNB	1.18032	0.742193	0.765597	0.633408	0.816582	0.33125
1668	Gene_Symbol=LPHN3 cDNA FLJ56958, highly similar to Homo sapiens latrophilin 3 (LPHN3), mRNA	1.18032	0.577357	0.801678	0.523645	1.30617	0.34574
881	Gene_Symbol=NIT2 Omega-amidase NIT2	1.18032	0.29022	1.0666	0.751913	1.13763	0.36742
280	Gene_Symbol=LRRC47 Leucine-rich repeat-containing protein 47	1.18032	0.284183	1	0.966346	1.08643	0.370455
2595	Gene_Symbol=NMRAL1 NmrA-like family protein	1.18032	0.908459	0.636796	0.597624	0.192309	0.426799
3254	REVERSED Gene_Symbol=MCM9 Minichromosome maintenance complex component 9	1.18032	0.732195	1.43219	0.518878	1.58489	0.443311
3678	REVERSED Gene_Symbol=MARCH9 Isoform 1 of E3 ubiquitin-protein ligase MARCH9	1.18032	0.732195	1.43219	0.518878	1.58489	0.443311
1086	Gene_Symbol=C1orf128 Isoform 1 of UPF0424 protein C1orf128	1.18032	0.41684	1.11686	0.404209	1.08643	0.444442
798	Gene_Symbol=AFG3L2 AFG3-like protein 2	1.18032	0.711353	0.928966	0.55264	0.765597	0.455673
809	Gene_Symbol=TXNL1 cDNA, FLJ94230, highly similar to Homo sapiens thioredoxin-like 1 (TXNL1), mRNA	1.18032	0.373154	0.990832	0.99585	1.13763	0.49778
2811	Gene_Symbol=CMTM5 Isoform 2 of CKLF-like MARVEL transmembrane domain-containing protein 5	1.18032	0.720805	1.01859	0.954203	1.31826	0.607517
837	Gene_Symbol=RAB21 Ras-related protein Rab-21	1.18032	0.847123	0.903649	0.85713	0.772681	0.656665
733	Gene_Symbol=CTNND2 T-cell delta-catenin	1.18032	0.721222	1.18032	0.707792	1.14815	0.769691
783	Gene_Symbol=TOLLIP Toll-interacting protein	1.18032	0.827755	1.28233	0.93816	1.18032	0.776681
1959	Gene_Symbol=SERPINF1 Pigment epithelium-derived factor	1.18032	0.71414	0.972747	0.930573	0.903649	0.78076
2855	Gene_Symbol=METAP1 Methionine aminopeptidase 1	1.18032	0.7327	1.18032	0.727977	1.13763	0.784072
16	Gene_Symbol=MAP1A microtubule-associated protein 1A	1.18032	0.0166614	0.862979	0.0344749	1.01859	0.798586
3637	Gene_Symbol=MTA2 Metastasis-associated protein MTA2	1.18032	0.732688	1.27057	0.63563	1.1272	0.79894
2988	Gene_Symbol=LOC100289284 hypothetical protein XP_002342335	1.18032	0.729193	1	0.97944	1.11686	0.807374
2783	Gene_Symbol=DIRAS1 GTP-binding protein Di-Ras1	1.18032	0.888372	0.847227	0.766405	1.25892	0.809308
2514	Gene_Symbol=EWSR1 Isoform EWS of RNA-binding protein EWS	1.18032	0.812149	0.809096	0.810972	0.855067	0.843108
1872	Gene_Symbol=TRA2A Isoform Long of Transformer-2 protein homolog alpha	1.18032	0.734801	1.09648	0.838534	1.07647	0.862649
259	Gene_Symbol=TCP1 T-complex protein 1 subunit alpha	1.18032	0.0650055	1.07647	0.361272	1.01859	0.867889
2842	Gene_Symbol=FXYD7 FXYD domain-containing ion transport regulator 7	1.18032	0.807335	1.08643	0.913462	1.11686	0.868573
2660	Gene_Symbol=PTPMT1 Isoform 1 of Protein-tyrosine phosphatase mitochondrial 1	1.18032	0.736315	1.15878	0.757506	1.0666	0.877601
306	Gene_Symbol=CAP2 Adenylyl cyclase-associated protein 2	1.18032	0.456224	0.847227	0.569269	1	0.899404
362	Gene_Symbol=SARS Seryl-tRNA synthetase	1.18032	0.687072	1.07647	0.938148	0.887156	0.910771
1089	Gene_Symbol=RPL17 60S ribosomal protein L17	1.18032	0.687874	1.03753	0.975749	1.09648	0.911055
2102	Gene_Symbol=WDFY1 WD repeat and FYVE domain-containing protein 1	1.18032	0.880235	1.00925	0.913033	1.1272	0.947481
186	Gene_Symbol=TUFM Tu translation elongation factor, mitochondrial precursor	1.18032	0.871328	0.937562	0.713915	1.01859	0.949735
501	Gene_Symbol=DHX9 ATP-dependent RNA helicase A	1.18032	0.82838	2.05116	0.203789	1.40605	0.957895
2178	Gene_Symbol=RPL35 60S ribosomal protein L35	1.18032	0.730075	0.990832	0.946444	0.990832	0.968912
3256	REVERSED Gene_Symbol=KANK2 Isoform 3 of KN motif and ankyrin repeat domain-containing protein 2	1.1695	0.626687	1.13763	0.00507291	2.1677	0.00288937
172	Gene_Symbol=EPB41L2 Putative uncharacterized protein DKFZp781H1755	1.1695	0.0443319	0.92045	0.412137	1.31826	0.0100188
123	Gene_Symbol=MAP6 Isoform 1 of Microtubule-associated protein 6	1.1695	0.965299	1	0.889943	1.19124	0.0553358
454	Gene_Symbol=FLOT2 53 kDa protein	1.1695	0.215347	1.1695	0.155064	1.24738	0.0642237
551	Gene_Symbol=GSS Glutathione synthetase	1.1695	0.428309	0.946237	0.997977	1.23595	0.204482
1235	Gene_Symbol=SNX12 Isoform 2 of Sorting nexin-12	1.1695	0.954016	1.23595	0.840955	0.625173	0.229608
2192	Gene_Symbol=RPS6 40S ribosomal protein S6	1.1695	0.702653	1.24738	0.622946	1.70608	0.242386
504	Gene_Symbol=ETFA Electron transfer flavoprotein subunit alpha, mitochondrial	1.1695	0.939131	0.824138	0.913251	1	0.32213
2085	Gene_Symbol=RHOG Rho-related GTP-binding protein RhoG	1.1695	0.650755	1.09648	0.748336	1.30617	0.489284
3564	Gene_Symbol=TPM3 tropomyosin alpha-3 chain isoform 1	1.1695	0.749901	1.00925	0.96606	1.41906	0.530139
1078	Gene_Symbol=RCN2 39 kDa protein	1.1695	0.714363	1.04713	0.959259	0.862979	0.548518
2934	Gene_Symbol=DAAM2 Disheveled-associated activator of morphogenesis 2	1.1695	0.184141	1.07647	0.508472	1.0666	0.579173
1747	Gene_Symbol=FAM125B Isoform 1 of Multivesicular body subunit 12B	1.1695	0.70281	1.13763	0.752092	1.27057	0.589513
1249	Gene_Symbol=TSFM Isoform 2 of Elongation factor Ts, mitochondrial	1.1695	0.683235	1.34276	0.563446	1.31826	0.6033
3767	REVERSED Gene_Symbol=HNRPA1L3 Putative heterogeneous nuclear ribonucleoprotein A1-like 3	1.1695	0.742446	1.70608	0.396255	1.30617	0.607809
3969	REVERSED Gene_Symbol=RANBP3L ran-binding protein 3-like isoform 1	1.1695	0.743154	1.38038	0.549439	1.28233	0.631214
2425	Gene_Symbol=SNX9 Sorting nexin-9	1.1695	0.713362	1.04713	0.899299	1.23595	0.648628
1179	Gene_Symbol=IPO9 Importin-9	1.1695	0.558393	1.18032	0.545671	1.11686	0.658057
1177	Gene_Symbol=SNORD21;RPL5 60S ribosomal protein L5	1.1695	0.384832	0.972747	0.97149	1	0.66687
3870	Gene_Symbol=PRKCD cDNA FLJ57052, highly similar to Protein kinase C delta type	1.1695	0.705625	1.15878	0.721184	1.1695	0.71361
3698	Gene_Symbol=- cDNA FLJ52440, highly similar to Lysosomal acid phosphatase	1.1695	0.573513	1.19124	0.538223	1.08643	0.736171
1113	Gene_Symbol=RPLP2 60S acidic ribosomal protein P2	1.1695	0.848876	0.937562	0.835122	1.27057	0.736774
3154	Gene_Symbol=HNRNPD Isoform 4 of Heterogeneous nuclear ribonucleoprotein D0	1.1695	0.741976	1.11686	0.805588	1.15878	0.754225
1156	Gene_Symbol=PAK3 serine/threonine-protein kinase PAK 3 isoform b	1.1695	0.714777	0.963829	0.950075	1.13763	0.785987
2308	Gene_Symbol=KPNA6 cDNA FLJ53229, highly similar to Importin alpha-7 subunit	1.1695	0.790029	1.2942	0.662042	1.09648	0.806935
2632	Gene_Symbol=USP10 Isoform 3 of Ubiquitin carboxyl-terminal hydrolase 10	1.1695	0.749884	0.879022	0.807173	1.11686	0.818794
1808	Gene_Symbol=BTF3 Isoform 1 of Transcription factor BTF3	1.1695	0.610998	1.09648	0.790314	1.03753	0.859905
2047	Gene_Symbol=TRAPPC3 Trafficking protein particle complex subunit 3	1.1695	0.854931	1.23595	0.954259	1.31826	0.895887
467	Gene_Symbol=CDK5 Cell division protein kinase 5	1.1695	0.620593	1.04713	0.665634	1.11686	0.896375
2108	Gene_Symbol=RIC8A Isoform 4 of Synembryn-A	1.1695	0.763618	1.7378	0.543974	1.09648	0.910413
3673	REVERSED Gene_Symbol=LRRFIP1 leucine-rich repeat flightless-interacting protein 1 isoform 1	1.1695	0.677912	1.05682	0.88074	1.00925	0.926114
1044	Gene_Symbol=APP amyloid beta A4 protein isoform f precursor	1.1695	0.51787	0.937562	0.849389	0.963829	0.997706
26	Gene_Symbol=HBA2;HBA1 Hemoglobin subunit alpha	1.15878	0.00186669	0.990832	0.244127	1.15878	0.0453802
3179	Gene_Symbol=LARP7 La-related protein 7	1.15878	0.0456071	1.48594	0.0391392	0.870964	0.0640976
1342	Gene_Symbol=NIPSNAP3A Protein NipSnap homolog 3A	1.15878	0.780391	1.41906	0.354498	1.87068	0.158045
330	Gene_Symbol=SNAP91 Isoform 1 of Clathrin coat assembly protein AP180	1.15878	0.476604	1.08643	0.603005	1.11686	0.168328
3583	REVERSED Gene_Symbol=ITGAM 65 kDa protein	1.15878	0.902983	0.469894	0.883036	4.61318	0.27225
527	Gene_Symbol=IMPA1 inositol monophosphatase 1 isoform 2	1.15878	0.292468	1.08643	0.561406	1.21339	0.295407
741	Gene_Symbol=PPA1 Inorganic pyrophosphatase	1.15878	0.455117	0.831764	0.711103	1.08643	0.303529
2116	Gene_Symbol=TMEM132A Isoform 2 of Transmembrane protein 132A	1.15878	0.406909	0.946237	0.782347	1.23595	0.308888
2528	Gene_Symbol=UQCR11 Cytochrome b-c1 complex subunit 10	1.15878	0.764409	1.19124	0.799541	1.94089	0.347975
1682	Gene_Symbol=LYPLAL1 Isoform 1 of Lysophospholipase-like protein 1	1.15878	0.650325	1.40605	0.616785	1.55597	0.387255
1890	Gene_Symbol=APOB Apolipoprotein B-100	1.15878	0.283468	1.10662	0.421216	1.0666	0.417145
1191	Gene_Symbol=BBS1 cDNA FLJ53282, highly similar to Dipeptidyl-peptidase 3	1.15878	0.553535	0.963829	0.834127	1.22462	0.441874
1216	Gene_Symbol=CRK adapter molecule crk isoform b	1.15878	0.428528	1.13763	0.558848	1.14815	0.453346
536	Gene_Symbol=TALDO1 Transaldolase	1.15878	0.341855	0.928966	0.911678	1.10662	0.466452
3630	Gene_Symbol=TPST2 Protein-tyrosine sulfotransferase 2	1.15878	0.759649	0.954993	0.945891	1.41906	0.530263
2173	Gene_Symbol=HGS cDNA FLJ61530, highly similar to Hepatocyte growth factor-regulated tyrosine kinase substrate	1.15878	0.402853	0.972747	0.988679	1.08643	0.559105
727	Gene_Symbol=PRPS1 Ribose-phosphate pyrophosphokinase 1	1.15878	0.934182	1.25892	0.927175	1.02802	0.572261
1692	Gene_Symbol=CYB5R2 Isoform 2 of NADH-cytochrome b5 reductase 2	1.15878	0.788113	1.18032	0.683037	1.30617	0.588513
2472	Gene_Symbol=SCRIB Isoform 2 of Protein scribble homolog	1.15878	0.754557	1.01859	0.950188	1.31826	0.595569
500	Gene_Symbol=NCAM2 Neural cell adhesion molecule 2	1.15878	0.16891	0.928966	0.431707	1.10662	0.603708
2918	Gene_Symbol=PSMD13 26S proteasome non-ATPase regulatory subunit 13 isoform 2	1.15878	0.753349	1	0.986469	1.28233	0.625382
1047	Gene_Symbol=ARPC5L Actin-related protein 2/3 complex subunit 5-like protein	1.15878	0.373219	0.816582	0.762247	1.13763	0.640623
2846	Gene_Symbol=C12orf51 Isoform 4 of Probable E3 ubiquitin-protein ligase C12orf51	1.15878	0.585652	1.01859	0.960166	0.92045	0.648811
854	Gene_Symbol=C14orf166 CLE	1.15878	0.698644	1.0666	0.621609	1.05682	0.732176
2362	Gene_Symbol=CACNA1B Calcium channel, voltage-dependent, N type, alpha 1B subunit	1.15878	0.499534	0.801678	0.340602	0.928966	0.750556
1621	Gene_Symbol=VPS28 23 kDa protein	1.15878	0.522443	0.586138	0.964205	1.00925	0.756228
1	Gene_Symbol=SPTAN1 Isoform 2 of Spectrin alpha chain, brain	1.15878	0.607175	1.04713	0.590032	1.11686	0.776743
1522	Gene_Symbol=KARS Isoform Cytoplasmic of Lysyl-tRNA synthetase	1.15878	0.286441	1.44544	0.166765	0.928966	0.796341
636	Gene_Symbol=DDX3X ATP-dependent RNA helicase DDX3X	1.15878	0.781808	0.937562	0.783035	1.00925	0.804299
2807	Gene_Symbol=PRUNE Isoform 1 of Protein prune homolog	1.15878	0.73984	1.03753	0.975018	1.13763	0.808734
3607	Gene_Symbol=- Seven transmembrane helix receptor	1.15878	0.793679	1.35519	0.660864	1.13763	0.822047
2495	Gene_Symbol=ATP2C1 17 kDa protein	1.15878	0.761703	1.25892	0.651725	0.887156	0.823823
2044	Gene_Symbol=PDE6D Retinal rod rhodopsin-sensitive cGMP 3',5'-cyclic phosphodiesterase subunit delta	1.15878	0.776841	0.981748	0.866332	1.1272	0.853851
1330	Gene_Symbol=CNN3 Calponin-3	1.15878	0.879251	1.14815	0.863711	1.08643	0.859285
3155	Gene_Symbol=EPB41L2 cDNA FLJ54004, moderately similar to Band 4.1-like protein 2	1.15878	0.760533	0.963829	0.955891	1.07647	0.862637
2280	Gene_Symbol=ARHGEF11 Rho guanine nucleotide exchange factor 11	1.15878	0.6478	1.02802	0.994287	1	0.869611
1181	Gene_Symbol=CDC42 Isoform 1 of Cell division control protein 42 homolog	1.15878	0.832802	1.07647	0.938816	1.07647	0.922736
2138	Gene_Symbol=CIAPIN1 Isoform 1 of Anamorsin	1.15878	0.841817	0.751623	0.882056	0.92045	0.945657
1164	Gene_Symbol=TARS Threonyl-tRNA synthetase, cytoplasmic	1.15878	0.629802	1.0666	0.732773	1.00925	0.946511
2545	Gene_Symbol=RAPGEF4 115 kDa protein	1.15878	0.927155	1.40605	0.990535	1.27057	0.948937
2079	Gene_Symbol=EMD Emerin	1.15878	0.619135	1.33045	0.439454	1.00925	0.953184
2742	Gene_Symbol=FAM175B BRISC complex subunit Abro1	1.15878	0.810292	0.963829	0.967983	0.937562	0.956815
2303	Gene_Symbol=NFASC Isoform 10 of Neurofascin	1.15878	0.741421	0.824138	0.801831	0.895365	0.969566
1070	Gene_Symbol=NTM neurotrimin isoform 3	1.15878	0.47972	0.862979	0.539556	1	0.996152
1776	Gene_Symbol=THRAP3 Thyroid hormone receptor-associated protein 3	1.14815	0.757934	1.03753	0.982749	0.515229	0.0822392
1712	Gene_Symbol=STRN Isoform 1 of Striatin	1.14815	0.574058	1.48594	0.395864	2.208	0.105125
69	Gene_Symbol=FASN Fatty acid synthase	1.14815	0.392319	0.787046	0.913626	1.07647	0.122482
1123	Gene_Symbol=INPP4A Isoform 2 of Type I inositol-3,4-bisphosphate 4-phosphatase	1.14815	0.171709	1.08643	0.285574	1.20226	0.159097
1042	Gene_Symbol=RAD23B cDNA FLJ56531, highly similar to UV excision repair protein RAD23 homolog B	1.14815	0.331698	0.946237	0.963474	1.18032	0.235794
2360	Gene_Symbol=EARS2 Probable glutamyl-tRNA synthetase, mitochondrial	1.14815	0.329172	1.10662	0.370706	1.20226	0.281142
642	Gene_Symbol=SNORA41;EEF1B2 Elongation factor 1-beta	1.14815	0.661174	1.04713	0.457009	1.21339	0.312175
270	Gene_Symbol=AHCY Adenosylhomocysteinase	1.14815	0.518855	1.1272	0.554969	1.27057	0.324917
1934	Gene_Symbol=PFKFB2 Isoform 1 of 6-phosphofructo-2-kinase/fructose-2,6-biphosphatase 2	1.14815	0.344027	1.21339	0.168051	1.13763	0.335403
1248	Gene_Symbol=- cDNA FLJ58674, highly similar to Actin-binding LIM protein 1	1.14815	0.492858	0.801678	0.330578	1.23595	0.362849
21	Gene_Symbol=ATP1A3 Sodium/potassium-transporting ATPase subunit alpha-3	1.14815	0.371652	0.903649	0.397343	0.903649	0.390226
2852	Gene_Symbol=KIF5A Kinesin heavy chain isoform 5A	1.14815	0.399197	1.02802	0.909855	1.1695	0.399652
1221	Gene_Symbol=DLG3 Isoform 1 of Disks large homolog 3	1.14815	0.281067	0.946237	0.650501	1.09648	0.442465
1474	Gene_Symbol=RPS20 40S ribosomal protein S20 isoform 1	1.14815	0.721813	1.1695	0.765315	1.2942	0.473382
1176	Gene_Symbol=SCG2 Secretogranin-2	1.14815	0.204264	0.937562	0.866613	1.03753	0.483886
2658	Gene_Symbol=DHCR7 7-dehydrocholesterol reductase	1.14815	0.888334	1.08643	0.985504	1.70608	0.492487
1275	Gene_Symbol=BLVRB Flavin reductase	1.14815	0.786838	0.981748	0.841384	1.30617	0.526696
871	Gene_Symbol=PSMA4 Proteasome subunit alpha type-4	1.14815	0.475298	1.08643	0.985569	0.654636	0.568714
276	Gene_Symbol=LOC100290146;IGHV4-31;IGHG1;LOC100294459 IGH@ protein	1.14815	0.769495	1.1272	0.792867	1.34276	0.575731
3931	Gene_Symbol=C6orf10 Testis specific basic protein	1.14815	0.768416	1.31826	0.595904	0.772681	0.643908
1440	Gene_Symbol=- Putative uncharacterized protein FLJ20097	1.14815	0.721787	1.30617	0.539665	1.20226	0.649918
2861	Gene_Symbol=ARHGAP44 cDNA FLJ58097, moderately similar to Homo sapiens Rho GTPase activating protein 17 (ARHGAP17), transcript variant 1, mRNA	1.14815	0.700853	1.07647	0.938388	1.22462	0.650325
1774	Gene_Symbol=EIF3H cDNA FLJ35809 fis, clone TESTI2006016, highly similar to Eukaryotic translation initiation factor 3 subunit 3	1.14815	0.768983	1.28233	0.349678	1.00925	0.683065
1068	Gene_Symbol=RPS25 40S ribosomal protein S25	1.14815	0.870922	0.981748	0.647051	1.08643	0.690692
1817	Gene_Symbol=H1FX Histone H1x	1.14815	0.580834	1	0.932903	1.1272	0.725666
3287	Gene_Symbol=KLC3 Isoform 2 of Kinesin light chain 3	1.14815	0.765906	1.5417	0.463082	1.18032	0.73441
1685	Gene_Symbol=CHP Calcium-binding protein p22	1.14815	0.956001	0.77983	0.737247	0.765597	0.738789
1484	Gene_Symbol=GDAP1L1 cDNA FLJ54606, highly similar to Ganglioside-induced differentiation-associated protein 1-like 1	1.14815	0.707145	0.990832	0.485141	1.21339	0.752073
1451	Gene_Symbol=GGCT Isoform 1 of Gamma-glutamylcyclotransferase	1.14815	0.598903	1.03753	0.986458	1.10662	0.800696
3055	Gene_Symbol=- 86 kDa protein	1.14815	0.776949	1.02802	0.947521	0.879022	0.805371
3106	Gene_Symbol=SLC4A8 Isoform 6 of Electroneutral sodium bicarbonate exchanger 1	1.14815	0.772602	0.963829	0.950028	0.887156	0.819774
58	Gene_Symbol=ATP2B4 Isoform ZK of Plasma membrane calcium-transporting ATPase 4	1.14815	0.401261	1.2942	0.250845	1.11686	0.846246
3372	Gene_Symbol=GOT2 Aspartate aminotransferase	1.14815	0.774521	0.887156	0.825963	1.07647	0.863326
2452	Gene_Symbol=THOC4 THO complex subunit 4	1.14815	0.675606	0.937562	0.796598	0.937562	0.865682
1843	Gene_Symbol=SERPINH1 Serpin H1	1.14815	0.965392	0.772681	0.821963	1.31826	0.869814
1132	Gene_Symbol=COPS8 COP9 signalosome complex subunit 8	1.14815	0.607304	0.83946	0.659997	0.903649	0.878906
2755	Gene_Symbol=TM9SF3 Transmembrane 9 superfamily member 3	1.14815	0.7722	0.990832	0.995155	0.928966	0.913428
2198	Gene_Symbol=PDE12 Isoform 2 of 2',5'-phosphodiesterase 12	1.14815	0.526446	0.990832	0.989561	1	0.932977
1720	Gene_Symbol=CHMP5 Charged multivesicular body protein 5	1.14815	0.307913	0.879022	0.131672	1.11686	0.977803
105	Gene_Symbol=SEPT7 Isoform 2 of Septin-7	1.13763	0.959486	0.92045	0.0163521	0.744732	0.0243992
1337	Gene_Symbol=SRSF10 Isoform 2 of Serine/arginine-rich splicing factor 10	1.13763	0.411284	0.963829	0.890931	1.19124	0.263585
2363	Gene_Symbol=MAP6D1 MAP6 domain-containing protein 1	1.13763	0.295532	0.912011	0.471364	1.15878	0.278077
3096	Gene_Symbol=PSME3 Isoform 1 of Proteasome activator complex subunit 3	1.13763	0.789341	1.23595	0.676201	2.208	0.289164
2201	Gene_Symbol=CDKN2A Isoform 1 of Cyclin-dependent kinase inhibitor 2A, isoforms 1/2/3	1.13763	0.983931	0.870964	0.276063	0.963829	0.299194
1239	Gene_Symbol=PLCD3 1-phosphatidylinositol-4,5-bisphosphate phosphodiesterase delta-3	1.13763	0.56083	0.630957	0.659012	0.758578	0.351235
2300	Gene_Symbol=SAR1B GTP-binding protein SAR1b	1.13763	0.531218	1.09648	0.455848	1.20226	0.352577
3483	Gene_Symbol=LOC642361 Conserved hypothetical protein	1.13763	0.0461633	1.24738	0.0395996	1.22462	0.392941
2118	Gene_Symbol=UFD1L Putative uncharacterized protein UFD1L	1.13763	0.677878	0.963829	0.913179	1.30617	0.394414
2046	Gene_Symbol=HDGFRP3 Hepatoma-derived growth factor-related protein 3	1.13763	0.614689	1.22462	0.50873	1.35519	0.398289
1571	Gene_Symbol=GNA11 Guanine nucleotide-binding protein subunit alpha-11	1.13763	0.502282	0.981748	0.69976	1.19124	0.443489
3474	REVERSED Gene_Symbol=VNN3 Isoform 8 of Vascular non-inflammatory molecule 3	1.13763	0.781115	1.11686	0.808429	1.55597	0.457575
660	Gene_Symbol=KIAA1045 Protein KIAA1045	1.13763	0.371049	1.03753	0.982104	1.05682	0.511738
176	Gene_Symbol=PRKCB Isoform Beta-II of Protein kinase C beta type	1.13763	0.316126	0.903649	0.32559	0.903649	0.524652
3168	Gene_Symbol=DPM1 Dolichyl-phosphate mannosyltransferase polypeptide 1, catalytic subunit	1.13763	0.779686	1.25892	0.646789	1.35519	0.571937
2808	Gene_Symbol=CD81 Putative uncharacterized protein CD81	1.13763	0.883941	1.05682	0.921839	1.59956	0.57902
2902	Gene_Symbol=KDM1A Isoform 1 of Lysine-specific histone demethylase 1A	1.13763	0.771776	1.14815	0.743608	0.801678	0.646489
2888	Gene_Symbol=MAPKAPK5 Isoform 2 of MAP kinase-activated protein kinase 5	1.13763	0.920234	1.1272	0.914274	0.691831	0.682418
2293	Gene_Symbol=RASA1 cDNA FLJ61389, highly similar to Ras GTPase-activating protein 1	1.13763	0.482454	1.01859	0.935637	0.937562	0.718865
2628	Gene_Symbol=SERPING1 cDNA FLJ58826, highly similar to Plasma protease C1 inhibitor	1.13763	0.735315	0.862979	0.672401	1.13763	0.735381
1423	Gene_Symbol=MYEF2 Isoform 1 of Myelin expression factor 2	1.13763	0.56612	0.972747	0.92983	1.05682	0.743954
518	Gene_Symbol=HSD17B4 Peroxisomal multifunctional enzyme type 2	1.13763	0.661597	0.972747	0.840889	0.801678	0.768702
3176	REVERSED Gene_Symbol=WNT2B Isoform 1 of Protein Wnt-2b	1.13763	0.785087	1.22462	0.687631	1.11686	0.805406
3472	REVERSED Gene_Symbol=WBSCR16 Williams-Beuren syndrome chromosomal region 16 protein	1.13763	0.785087	1.22462	0.687631	1.11686	0.805406
3610	REVERSED Gene_Symbol=C3orf25 EF-hand domain-containing protein C3orf25	1.13763	0.785087	1.22462	0.687631	1.11686	0.805406
1731	Gene_Symbol=MRPL15 39S ribosomal protein L15, mitochondrial	1.13763	0.782915	1.22462	0.678506	1.10662	0.830172
2032	Gene_Symbol=HRAS GTPase HRas	1.13763	0.782094	1.0666	0.879996	1.07647	0.860207
2553	Gene_Symbol=CC2D1A cDNA FLJ20475 fis, clone KAT07206	1.13763	0.80085	0.862979	0.810012	1.08643	0.864103
1329	Gene_Symbol=EXOC4 Exocyst complex component 4	1.13763	0.750159	1.07647	0.472614	1.55597	0.876139
913	Gene_Symbol=AASDHPPT L-aminoadipate-semialdehyde dehydrogenase-phosphopantetheinyl transferase	1.13763	0.800611	1.05682	0.931168	0.972747	0.891883
1992	Gene_Symbol=CARM1 Isoform 3 of Histone-arginine methyltransferase CARM1	1.13763	0.777734	0.972747	0.967772	1.04713	0.916485
1481	Gene_Symbol=VPS4A Vacuolar protein sorting-associated protein 4A	1.13763	0.478055	0.737904	0.674222	1.01859	0.934942
2207	Gene_Symbol=MMAB Cob(I)yrinic acid a,c-diamide adenosyltransferase, mitochondrial	1.13763	0.849387	1.45881	0.915935	1.35519	0.937912
911	Gene_Symbol=CAMK4 Calcium/calmodulin-dependent protein kinase type IV	1.13763	0.415463	0.816582	0.421647	1.03753	0.939947
599	Gene_Symbol=CMPK1 UMP-CMP kinase isoform a	1.13763	0.304742	0.92045	0.55825	1.02802	0.955922
3555	REVERSED Gene_Symbol=TFPI Isoform Alpha of Tissue factor pathway inhibitor	1.13763	0.778257	1.22462	0.681564	0.981748	0.968829
1121	Gene_Symbol=DDX5 Probable ATP-dependent RNA helicase DDX5	1.13763	0.730001	0.765597	0.776394	0.666807	0.980034
2818	Gene_Symbol=ZNF207 Zinc finger, C2H2-type domain containing protein	1.13763	0.947742	1.08643	0.93274	1.28233	0.983224
646	Gene_Symbol=SNX3 Isoform 1 of Sorting nexin-3	1.13763	0.485293	0.801678	0.320888	0.972747	0.991858
1424	Gene_Symbol=HNRNPUL2 Heterogeneous nuclear ribonucleoprotein U-like protein 2	1.1272	0.459352	1.13763	0.466607	1.28233	0.291346
249	Gene_Symbol=IGSF8 Isoform 1 of Immunoglobulin superfamily member 8	1.1272	0.58494	1.01859	0.588494	0.963829	0.324739
538	Gene_Symbol=ACAA1 3-ketoacyl-CoA thiolase, peroxisomal	1.1272	0.832749	1.28233	0.749923	0.92045	0.405131
3793	REVERSED Gene_Symbol=C10orf119 Isoform 2 of UPF0557 protein C10orf119	1.1272	0.543437	1.1272	0.474884	1.27057	0.422283
3066	Gene_Symbol=EIF2B5 49 kDa protein	1.1272	0.798091	1.24738	0.658397	1.55597	0.452694
2887	Gene_Symbol=IK Protein Red	1.1272	0.802805	0.981748	0.991162	1.47231	0.494231
2518	Gene_Symbol=MBD3 Isoform 1 of Methyl-CpG-binding domain protein 3	1.1272	0.782114	0.937562	0.955393	0.672977	0.513048
2112	Gene_Symbol=SSR4 Translocon-associated protein subunit delta precursor	1.1272	0.603714	1.44544	0.450475	1.19124	0.546838
679	Gene_Symbol=PSMC2 26S protease regulatory subunit 7	1.1272	0.770845	0.903649	0.752163	0.772681	0.576322
3992	REVERSED Gene_Symbol=KANK4 Isoform 2 of KN motif and ankyrin repeat domain-containing protein 4	1.1272	0.79367	1.2942	0.618793	1.34276	0.57936
2082	Gene_Symbol=UQCR10 Cytochrome b-c1 complex subunit 9	1.1272	0.822354	1.44544	0.698748	1.59956	0.589173
2215	Gene_Symbol=BCLAF1 Isoform 4 of Bcl-2-associated transcription factor 1	1.1272	0.483528	0.946237	0.632936	1.05682	0.594894
3356	Gene_Symbol=SHOC2 Isoform 2 of Leucine-rich repeat protein SHOC-2	1.1272	0.783641	1	0.99611	1.20226	0.608247
100	Gene_Symbol=GLS Isoform 1 of Glutaminase kidney isoform, mitochondrial	1.1272	0.255659	1.11686	0.80705	1.1272	0.638335
1008	Gene_Symbol=FKBP3 Peptidyl-prolyl cis-trans isomerase FKBP3	1.1272	0.33153	0.847227	0.358861	1.11686	0.703594
1827	Gene_Symbol=ADRM1 Putative uncharacterized protein DKFZp686G2045	1.1272	0.680906	0.870964	0.803947	1.10662	0.71388
592	Gene_Symbol=C14orf159 Isoform 5 of UPF0317 protein C14orf159, mitochondrial	1.1272	0.794807	0.895365	0.623401	0.990832	0.715291
3369	Gene_Symbol=FBXO44 cDNA FLJ50458, highly similar to Homo sapiens F-box protein 44 (FBXO44), transcript variant 3, mRNA	1.1272	0.878978	1.22462	0.8986	1.47231	0.731463
3094	Gene_Symbol=FBL rRNA 2'-O-methyltransferase fibrillarin	1.1272	0.793951	0.937562	0.914242	1.1695	0.750155
2486	Gene_Symbol=NISCH Putative uncharacterized protein NISCH	1.1272	0.79644	0.981748	0.989346	1.15878	0.753439
3187	Gene_Symbol=SQRDL Sulfide:quinone oxidoreductase, mitochondrial	1.1272	0.791425	0.903649	0.856956	1.13763	0.778632
2866	Gene_Symbol=LOC100289195 hypothetical protein XP_002342719	1.1272	0.813864	1.19124	0.75153	1.13763	0.783017
1966	Gene_Symbol=SRGAP2 SLIT-ROBO Rho GTPase-activating protein 2 isoform c	1.1272	0.792599	1.00925	0.970742	1.13763	0.796903
586	Gene_Symbol=PPIB Peptidyl-prolyl cis-trans isomerase B	1.1272	0.424955	0.928966	0.664657	0.981748	0.797456
795	Gene_Symbol=PSMC5 26S protease regulatory subunit 8	1.1272	0.589472	0.809096	0.840506	0.946237	0.802083
519	Gene_Symbol=EPRS Bifunctional aminoacyl-tRNA synthetase	1.1272	0.770993	1.08643	0.91736	0.990832	0.806273
2708	Gene_Symbol=AFM Afamin	1.1272	0.997783	0.654636	0.63863	1.35519	0.828757
1168	Gene_Symbol=GNL1 Isoform 1 of Guanine nucleotide-binding protein-like 1	1.1272	0.665423	0.954993	0.843571	0.963829	0.830028
3118	Gene_Symbol=UBE2D2 Ubiquitin-conjugating enzyme E2 D2	1.1272	0.792047	0.954993	0.934161	1.09648	0.833774
1958	Gene_Symbol=SLC2A13 Proton myo-inositol cotransporter	1.1272	0.807267	0.963829	0.820398	1.10662	0.834418
2189	Gene_Symbol=LZTFL1 cDNA FLJ36386 fis, clone THYMU2008781, highly similar to Homo sapiens leucine zipper transcription factor-like 1 (LZTFL1), mRNA	1.1272	0.782872	0.937562	0.894678	1.08643	0.836515
3230	REVERSED Gene_Symbol=MYO19 Isoform 4 of Myosin-XIX	1.1272	0.449751	2.03236	0.680819	1.92309	0.837066
2843	Gene_Symbol=C1QC Complement C1q subcomponent subunit C	1.1272	0.792526	0.862979	0.779169	1.09648	0.840689
2069	Gene_Symbol=DEFA3 Neutrophil defensin 3	1.1272	0.976344	1.24738	0.770174	0.928966	0.842199
2769	Gene_Symbol=LACE1 Lactation elevated protein 1	1.1272	0.76849	0.981748	0.986635	1.00925	0.842458
2128	Gene_Symbol=NCOA7 Isoform 2 of Nuclear receptor coactivator 7	1.1272	0.677433	1.03753	0.897703	0.954993	0.846167
2322	Gene_Symbol=BCKDK [3-methyl-2-oxobutanoate dehydrogenase [lipoamide]] kinase, mitochondrial	1.1272	0.796366	1.07647	0.873409	1.08643	0.854222
240	Gene_Symbol=- cDNA FLJ56074, highly similar to 150 kDa oxygen-regulated protein	1.1272	0.78514	1.07647	0.971546	1.04713	0.86014
3079	Gene_Symbol=MAPKAPK2 Isoform 1 of MAP kinase-activated protein kinase 2	1.1272	0.803913	0.912011	0.872735	0.912011	0.862955
2950	Gene_Symbol=SF3B2 Putative uncharacterized protein DKFZp781L0540 (Fragment)	1.1272	0.796727	0.981748	0.960252	0.928966	0.873362
2913	Gene_Symbol=AP3B1 Isoform 1 of AP-3 complex subunit beta-1	1.1272	0.80097	0.862979	0.816796	0.937562	0.899696
2471	Gene_Symbol=DNAJC8 DnaJ homolog subfamily C member 8	1.1272	0.505352	0.990832	0.991813	1.00925	0.90563
2775	Gene_Symbol=VPS13A 348 kDa protein	1.1272	0.866144	0.928966	0.881454	1.20226	0.923727
1371	Gene_Symbol=MCTS1 Isoform 1 of Malignant T cell-amplified sequence 1	1.1272	0.911586	0.963829	0.631486	1.09648	0.960802
3421	Gene_Symbol=MBOAT2 Lysophospholipid acyltransferase 2	1.1272	0.802257	1.20226	0.704457	1.00925	0.967241
848	Gene_Symbol=HINT1 Histidine triad nucleotide-binding protein 1	1.1272	0.669905	0.963829	0.853054	1.00925	0.99792
2907	Gene_Symbol=- 53 kDa protein	1.1272	0.79633	1.25892	0.64981	0.990832	0.998612
11	Gene_Symbol=ALB Isoform 1 of Serum albumin	1.11686	0.00276512	0.990832	0.449851	1.09648	0.00987858
1223	Gene_Symbol=RPS19 40S ribosomal protein S19	1.11686	0.880642	0.981748	0.616455	0.831764	0.304442
3713	Gene_Symbol=C13orf1 Isoform 1 of Chronic lymphocytic leukemia deletion region gene 6 protein	1.11686	0.817647	1.2942	0.623006	2.03236	0.318736
885	Gene_Symbol=HP1BP3 39 kDa protein	1.11686	0.254833	1	0.723918	1.08643	0.326035
159	Gene_Symbol=IMPDH2 Protein	1.11686	0.518412	0.937562	0.963399	0.744732	0.334688
396	Gene_Symbol=HSPA4L cDNA FLJ59635, highly similar to Heat shock 70 kDa protein 4L	1.11686	0.958359	1.00925	0.896743	0.794328	0.365751
300	Gene_Symbol=CAPZB cDNA FLJ60094, highly similar to F-actin capping protein subunit beta	1.11686	0.390619	1.09648	0.68334	1.11686	0.383859
447	Gene_Symbol=DYNC1I1 Isoform 2 of Cytoplasmic dynein 1 intermediate chain 1	1.11686	0.595242	0.963829	0.978348	1.13763	0.424118
541	Gene_Symbol=RPSA;RPSAP15;SNORA62;SNORA6 Putative uncharacterized protein RPSA	1.11686	0.451502	1.04713	0.70938	0.990832	0.448433
3496	REVERSED Gene_Symbol=TBC1D3F;TBC1D3H;TBC1D3;TBC1D3G cDNA FLJ77836, highly similar to Homo sapiens TBC1 domain family, member 3 (TBC1D3), mRNA	1.11686	0.81406	1.21339	0.69725	1.52757	0.469602
146	Gene_Symbol=ACTN4 Alpha-actinin-4	1.11686	0.628718	0.937562	0.706262	0.801678	0.476192
3769	Gene_Symbol=ACCN3 Isoform 1 of Amiloride-sensitive cation channel 3	1.11686	0.80609	0.666807	0.493703	0.672977	0.501962
1430	Gene_Symbol=PKIA cAMP-dependent protein kinase inhibitor alpha	1.11686	0.597948	1.05682	0.656125	1.1695	0.513692
1447	Gene_Symbol=DNM2 dynamin-2 isoform 4	1.11686	0.749512	0.981748	0.808783	1.1695	0.540724
1683	Gene_Symbol=SGTB Small glutamine-rich tetratricopeptide repeat-containing protein beta	1.11686	0.427692	1.02802	0.56568	1.01859	0.546373
443	Gene_Symbol=PARP1 cDNA FLJ53442, highly similar to Poly (ADP-ribose) polymerase 1	1.11686	0.166536	0.928966	0.773598	0.928966	0.559449
251	Gene_Symbol=LMNA Isoform ADelta10 of Prelamin-A/C	1.11686	0.467205	0.990832	0.811743	1.1272	0.568366
1271	Gene_Symbol=PRPSAP2 Phosphoribosyl pyrophosphate synthase-associated protein 2	1.11686	0.503448	1.10662	0.599172	1.14815	0.572999
2273	Gene_Symbol=FAM136A 27 kDa protein	1.11686	0.786056	1.03753	0.925717	1.34276	0.57837
1463	Gene_Symbol=REEP5 Receptor expression-enhancing protein 5	1.11686	0.728427	0.879022	0.598772	0.963829	0.605914
1395	Gene_Symbol=COPB1 Coatomer subunit beta	1.11686	0.925575	0.765597	0.955167	1.15878	0.617122
1942	Gene_Symbol=GGH Gamma-glutamyl hydrolase	1.11686	0.683064	1.13763	0.613031	1.13763	0.622818
1916	Gene_Symbol=FAM3C Protein FAM3C	1.11686	0.354178	1.01859	0.808088	1.03753	0.630811
1816	Gene_Symbol=SORBS2 Isoform 1 of Sorbin and SH3 domain-containing protein 2	1.11686	0.797643	0.855067	0.670555	0.724436	0.65603
86	Gene_Symbol=UCHL1 Ubiquitin carboxyl-terminal hydrolase isozyme L1	1.11686	0.400919	1.00925	0.425018	1.03753	0.656149
1054	Gene_Symbol=DBNL Isoform 1 of Drebrin-like protein	1.11686	0.586204	0.711214	0.759941	0.77983	0.673648
613	Gene_Symbol=CTTN Src substrate cortactin	1.11686	0.701073	0.895365	0.366152	1.11686	0.675579
2259	Gene_Symbol=UBE2I Ubiquitin carrier protein	1.11686	0.809304	1	0.945701	0.895365	0.680267
1798	Gene_Symbol=ATG3 Isoform 2 of Ubiquitin-like-conjugating enzyme ATG3	1.11686	0.743366	0.794328	0.760131	1.25892	0.739076
1426	Gene_Symbol=GUK1 Guanylate kinase 1	1.11686	0.800854	0.92045	0.791907	1.14815	0.751721
2174	Gene_Symbol=GUCY1B3 cDNA FLJ59711, highly similar to Guanylate cyclase soluble subunit beta-1	1.11686	0.924408	1.30617	0.71281	1.21339	0.757323
2540	Gene_Symbol=FOLH1 Isoform PSMA-1 of Glutamate carboxypeptidase 2	1.11686	0.814254	0.862979	0.789471	1.14815	0.774669
2666	Gene_Symbol=SH3GLB2 SH3-domain GRB2-like endophilin B2	1.11686	0.879001	0.954993	0.961282	0.83946	0.790313
904	Gene_Symbol=PROSC Proline synthetase co-transcribed homolog (Bacterial), isoform CRA_b	1.11686	0.581583	0.912011	0.598915	1.01859	0.804943
1952	Gene_Symbol=PDAP1 28 kDa heat- and acid-stable phosphoprotein	1.11686	0.792153	0.928966	0.894797	1.0666	0.829706
2283	Gene_Symbol=GPR158 Probable G-protein coupled receptor 158	1.11686	0.731987	1.04713	0.832335	1.07647	0.832608
2394	Gene_Symbol=NUMA1 Isoform 2 of Nuclear mitotic apparatus protein 1	1.11686	0.56456	1.05682	0.851212	1.07647	0.867589
2356	Gene_Symbol=RAD23A UV excision repair protein RAD23 homolog A	1.11686	0.694835	0.981748	0.980191	1.02802	0.881762
1498	Gene_Symbol=NAA15 Isoform 2 of N-alpha-acetyltransferase 15, NatA auxiliary subunit	1.11686	0.862547	1.00925	0.987791	1.11686	0.890947
2092	Gene_Symbol=CUL5 91 kDa protein	1.11686	0.456012	1.09648	0.830371	1	0.892859
3123	Gene_Symbol=PRPF40A Isoform 4 of Pre-mRNA-processing factor 40 homolog A	1.11686	0.814614	1.1695	0.75647	1.03753	0.932619
2999	Gene_Symbol=KCTD21 BTB/POZ domain-containing protein KCTD21	1.11686	0.807319	0.937562	0.917863	0.963829	0.954393
1562	Gene_Symbol=C12orf57 Protein C10	1.11686	0.720766	0.981748	0.994152	1.01859	0.959129
1545	Gene_Symbol=ALDH18A1 Isoform Short of Delta-1-pyrroline-5-carboxylate synthase	1.11686	0.979489	1.05682	0.991571	1.1272	0.972575
2917	Gene_Symbol=SUMF2 sulfatase modifying factor 2 isoform e precursor	1.11686	0.749848	1.00925	0.926633	0.972747	0.997315
2504	Gene_Symbol=RHEB GTP-binding protein Rheb	1.11686	0.816998	1.09648	0.841973	0.990832	0.997581
67	Gene_Symbol=CAND1 Isoform 1 of Cullin-associated NEDD8-dissociated protein 1	1.10662	0.331216	1.67494	0.0187655	1.85353	0.00333745
97	Gene_Symbol=HSPA9 Stress-70 protein, mitochondrial	1.10662	0.6274	1.09648	0.524855	0.946237	0.101823
13	Gene_Symbol=HBB Hemoglobin subunit beta	1.10662	0.202952	0.990832	0.374103	1.09648	0.161954
757	Gene_Symbol=RPS12 40S ribosomal protein S12	1.10662	0.451759	1.08643	0.568818	0.937562	0.188632
1514	Gene_Symbol=CADM4 Cell adhesion molecule 4	1.10662	0.935207	0.895365	0.32805	0.717794	0.285477
897	Gene_Symbol=DYNLL2 Dynein light chain 2, cytoplasmic	1.10662	0.976319	0.912011	0.227492	0.928966	0.388189
3133	Gene_Symbol=KATNB1 Katanin p80 WD40-containing subunit B1	1.10662	0.397278	1.0666	0.525316	1.09648	0.409944
3636	Gene_Symbol=CSK Tyrosine-protein kinase CSK	1.10662	0.591079	0.895365	0.565018	1.1695	0.418617
2236	Gene_Symbol=EXOC1 Isoform 2 of Exocyst complex component 1	1.10662	0.449865	1.10662	0.381236	1.1272	0.428035
428	Gene_Symbol=EEF1A1 Elongation factor 1-alpha 1	1.10662	0.483753	0.801678	0.277144	0.895365	0.470683
1846	Gene_Symbol=GBE1 1,4-alpha-glucan-branching enzyme	1.10662	0.739221	0.758578	0.411519	0.648634	0.511245
1948	Gene_Symbol=PTK2 PTK2 protein	1.10662	0.69445	1.15878	0.628912	1.23595	0.515154
2555	Gene_Symbol=TRAF2 Isoform 2 of TNF receptor-associated factor 2	1.10662	0.820435	1.59956	0.433338	1.41906	0.530175
3199	Gene_Symbol=CAPZB Isoform 1 of F-actin-capping protein subunit beta	1.10662	0.822038	0.990832	0.994877	1.27057	0.644636
1782	Gene_Symbol=RAPGEF2 Rap guanine nucleotide exchange factor 2	1.10662	0.494465	0.928966	0.623252	0.903649	0.71387
224	Gene_Symbol=HNRNPU cDNA FLJ54020, highly similar to Heterogeneous nuclear ribonucleoprotein U	1.10662	0.876204	0.83946	0.467943	0.801678	0.722401
1438	Gene_Symbol=IMPDH1 inosine-5'-monophosphate dehydrogenase 1 isoform d	1.10662	0.277345	0.963829	0.766344	0.751623	0.765249
2213	Gene_Symbol=ACSL4 cDNA FLJ57028, highly similar to Long-chain-fatty-acid--CoA ligase 4	1.10662	0.804521	0.946237	0.8973	1.13763	0.773597
1274	Gene_Symbol=CACNB4 voltage-dependent L-type calcium channel subunit beta-4 isoform c	1.10662	0.886776	1.00925	0.985531	1.20226	0.782667
2312	Gene_Symbol=CNOT1 Isoform 4 of CCR4-NOT transcription complex subunit 1	1.10662	0.650172	0.83946	0.321956	0.937562	0.789474
3082	Gene_Symbol=GTPBP1 GTP-binding protein 1	1.10662	0.822731	1.02802	0.938853	1.1272	0.794696
2110	Gene_Symbol=RPS24 40S ribosomal protein S24 isoform d	1.10662	0.971515	1.35519	0.946823	1.33045	0.796454
3313	REVERSED Gene_Symbol=DNM1 Putative uncharacterized protein DNM1	1.10662	0.831884	0.870964	0.804021	0.870964	0.802866
2156	Gene_Symbol=MRPS35 Isoform 1 of 28S ribosomal protein S35, mitochondrial	1.10662	0.825827	1.04713	0.923185	1.10662	0.815915
3329	Gene_Symbol=LPPR4 Isoform 2 of Lipid phosphate phosphatase-related protein type 4	1.10662	0.827196	1	0.988485	1.08643	0.84592
1736	Gene_Symbol=SMAP2 Isoform 1 of Stromal membrane-associated protein 2	1.10662	0.96489	1.01859	0.860121	0.903649	0.850554
2951	Gene_Symbol=SEZ6L2 Isoform 4 of Seizure 6-like protein 2	1.10662	0.820446	0.954993	0.899507	1.09648	0.850639
1464	Gene_Symbol=UQCRQ Cytochrome b-c1 complex subunit 8	1.10662	0.632757	1.45881	0.998064	1.24738	0.863887
2594	Gene_Symbol=RGS7BP Regulator of G-protein signaling 7-binding protein	1.10662	0.827701	0.912011	0.866165	0.912011	0.872351
1493	Gene_Symbol=VAC14 Protein VAC14 homolog	1.10662	0.44437	1.01859	0.858061	0.963829	0.873237
2559	Gene_Symbol=TBC1D13 Isoform 1 of TBC1 domain family member 13	1.10662	0.84062	0.954993	0.97575	0.887156	0.875348
2586	Gene_Symbol=PRPSAP1 Isoform 2 of Phosphoribosyl pyrophosphate synthase-associated protein 1	1.10662	0.829972	1.05682	0.895471	0.92045	0.876377
1298	Gene_Symbol=ATP5D ATP synthase subunit delta, mitochondrial	1.10662	0.990482	1.01859	0.959244	1.09648	0.878054
2606	Gene_Symbol=MYADM cDNA FLJ53753, highly similar to Myeloid-associated differentiation marker	1.10662	0.856552	1.15878	0.787636	1.08643	0.882064
2059	Gene_Symbol=RPL29;RPL29P4 cDNA FLJ78093, highly similar to Homo sapiens ribosomal protein L29 (RPL29), mRNA	1.10662	0.830169	0.92045	0.891123	1.0666	0.900099
1669	Gene_Symbol=ATP2B3 Isoform ZG of Plasma membrane calcium-transporting ATPase 3	1.10662	0.837597	0.963829	0.960308	0.928966	0.904359
61	Gene_Symbol=TNR Isoform 1 of Tenascin-R	1.10662	0.216536	0.912011	0.392769	0.928966	0.910928
2155	Gene_Symbol=EIF2B4 translation initiation factor eIF-2B subunit delta isoform 3	1.10662	0.822696	0.855067	0.775696	0.937562	0.914646
3030	Gene_Symbol=SLC39A4 cDNA FLJ54178, highly similar to Zinc transporter SLC39A7	1.10662	0.82104	1.1272	0.799728	1.02802	0.940794
222	Gene_Symbol=DCTN2 dynactin subunit 2	1.10662	0.949968	1.02802	0.987076	1.05682	0.952744
2995	Gene_Symbol=UBE3C Isoform 1 of Ubiquitin-protein ligase E3C	1.10662	0.824838	0.981748	0.999741	0.981748	0.976655
1622	Gene_Symbol=DUSP3 DUSP3 protein	1.10662	0.78655	0.855067	0.731315	0.990832	0.982461
329	Gene_Symbol=YWHAH 14-3-3 protein eta	1.10662	0.492855	0.887156	0.739528	0.928966	0.989407
44	Gene_Symbol=UBA1 Ubiquitin-like modifier-activating enzyme 1	1.09648	0.295471	1.03753	0.909715	0.847227	0.0860853
1300	Gene_Symbol=RIMS1 Isoform 8 of Regulating synaptic membrane exocytosis protein 1	1.09648	0.649606	0.92045	0.525638	1.18032	0.212386
3033	Gene_Symbol=UBL4A Ubiquitin-like 4A	1.09648	0.556948	0.937562	0.795182	0.691831	0.234677
3515	Gene_Symbol=KIAA1467 Uncharacterized protein KIAA1467	1.09648	0.834227	1.13763	0.781838	1.90546	0.341775
986	Gene_Symbol=CACYBP Isoform 1 of Calcyclin-binding protein	1.09648	0.70571	1.43219	0.255841	1.19124	0.369901
430	Gene_Symbol=UBE2N Ubiquitin-conjugating enzyme E2 N	1.09648	0.622278	0.937562	0.583944	0.928966	0.462397
1389	Gene_Symbol=COPS6 36 kDa protein	1.09648	0.342563	1.08643	0.415241	1.09648	0.483212
1477	Gene_Symbol=RIMBP2 Isoform 2 of RIMS-binding protein 2	1.09648	0.780996	0.870964	0.746472	0.751623	0.505466
1312	Gene_Symbol=HMOX2 Heme oxygenase 2	1.09648	0.734574	0.937562	0.771156	0.895365	0.523871
1503	Gene_Symbol=UBE2K Isoform 1 of Ubiquitin-conjugating enzyme E2 K	1.09648	0.688835	0.981748	0.945312	1.05682	0.551434
1344	Gene_Symbol=ARF5 ADP-ribosylation factor 5	1.09648	0.660389	1.00925	0.964489	1.09648	0.554681
3353	Gene_Symbol=PPP2R5B Isoform Beta-2 of Serine/threonine-protein phosphatase 2A 56 kDa regulatory subunit beta isoform	1.09648	0.836499	1.36773	0.557751	1.30617	0.603896
88	Gene_Symbol=NCAM1 Isoform 1 of Neural cell adhesion molecule 1	1.09648	0.069031	1.03753	0.988593	1.03753	0.612703
2650	Gene_Symbol=ATXN2L Isoform 6 of Ataxin-2-like protein	1.09648	0.834936	1.10662	0.828002	1.25892	0.64877
2570	Gene_Symbol=TTC35 Tetratricopeptide repeat protein 35	1.09648	0.834035	0.92045	0.887412	1.24738	0.659315
1028	Gene_Symbol=C3orf10 Isoform 2 of Probable protein BRICK1	1.09648	0.971906	0.937562	0.744211	0.855067	0.66919
1159	Gene_Symbol=RAB10 Ras-related protein Rab-10	1.09648	0.701506	1.05682	0.562177	0.895365	0.677685
2254	Gene_Symbol=AP3S1 AP-3 complex subunit sigma-1	1.09648	0.994303	0.972747	0.746741	0.895365	0.681641
3849	REVERSED Gene_Symbol=PRMT10 Putative uncharacterized protein PRMT10	1.09648	0.846979	0.981748	0.980314	1.15878	0.747432
2235	Gene_Symbol=NT5DC3 Isoform 1 of 5'-nucleotidase domain-containing protein 3	1.09648	0.550051	1.07647	0.40537	1.04713	0.755269
2966	Gene_Symbol=WNK2 WNK lysine deficient protein kinase 2	1.09648	0.842678	1.25892	0.647781	1.15878	0.761073
1728	Gene_Symbol=MFN2 Isoform 1 of Mitofusin-2	1.09648	0.612195	1.03753	0.759172	1.03753	0.76412
2226	Gene_Symbol=PPID Peptidyl-prolyl cis-trans isomerase D	1.09648	0.864982	0.937562	0.888633	1.1695	0.768354
1370	Gene_Symbol=AUH Isoform 1 of Methylglutaconyl-CoA hydratase, mitochondrial	1.09648	0.911403	1.1695	0.769803	1.02802	0.774125
1478	Gene_Symbol=EIF4B cDNA FLJ59405, highly similar to Eukaryotic translation initiation factor 4B	1.09648	0.813228	0.654636	0.817489	0.608135	0.778719
2413	Gene_Symbol=PIN4 Isoform 1 of Peptidyl-prolyl cis-trans isomerase NIMA-interacting 4	1.09648	0.834507	0.972747	0.977539	0.862979	0.780571
3097	Gene_Symbol=ATG4B cDNA FLJ56391, highly similar to Cysteine protease ATG4B	1.09648	0.891097	0.570164	0.76943	0.887156	0.793052
3524	Gene_Symbol=LOC652113 Immunglobulin heavy chain variable region	1.09648	0.837674	1.14815	0.772915	1.1272	0.803182
3905	Gene_Symbol=DHX29 ATP-dependent RNA helicase DHX29	1.09648	0.837674	1.14815	0.772915	1.1272	0.803182
3338	Gene_Symbol=WBP2 cDNA FLJ59865, highly similar to WW domain-binding protein 2	1.09648	0.837005	0.912011	0.87047	1.11686	0.80487
1404	Gene_Symbol=OSBP Isoform 1 of Oxysterol-binding protein 1	1.09648	0.751922	0.912011	0.765026	1.11686	0.808211
2444	Gene_Symbol=SRPK2 Isoform 2 of Serine/threonine-protein kinase SRPK2	1.09648	0.862214	0.77983	0.629396	1.08643	0.833475
712	Gene_Symbol=PEA15 cDNA FLJ38560 fis, clone HCHON2003642, highly similar to Astrocytic phosphoprotein PEA-15	1.09648	0.808819	1.04713	0.876217	1.1272	0.847218
2831	Gene_Symbol=C19orf25 Isoform 1 of UPF0449 protein C19orf25	1.09648	0.837058	0.981748	0.985192	1.05682	0.890364
1016	Gene_Symbol=RPL23 15 kDa protein	1.09648	0.964154	1.0666	0.947944	1.08643	0.922988
3047	Gene_Symbol=RALYL RNA-binding Raly-like protein isoform 1	1.09648	0.812743	0.954993	0.939299	0.954993	0.929692
393	Gene_Symbol=PSMD2 26S proteasome non-ATPase regulatory subunit 2	1.09648	0.583754	0.937562	0.263258	1.13763	0.935166
1046	Gene_Symbol=NRGN Neurogranin	1.09648	0.8623	0.831764	0.771154	1.05682	0.942561
2234	Gene_Symbol=CELF1 Isoform 3 of CUGBP Elav-like family member 1	1.09648	0.837063	0.972747	0.964498	0.963829	0.955927
2572	Gene_Symbol=SYNJ2BP Synaptojanin-2-binding protein	1.09648	0.838621	0.879022	0.815102	0.963829	0.957873
2199	Gene_Symbol=NT5E 5'-nucleotidase	1.09648	0.550045	1.08643	0.562347	1	0.977569
3227	REVERSED Gene_Symbol=- 18 kDa protein	1.09648	0.843955	0.92045	0.888619	1	0.979879
1578	Gene_Symbol=PDE1A Isoform 5 of Calcium/calmodulin-dependent 3',5'-cyclic nucleotide phosphodiesterase 1A	1.09648	0.839701	0.963829	0.947957	0.990832	0.994268
3192	Gene_Symbol=SRSF5 Isoform SRP40-4 of Serine/arginine-rich splicing factor 5	1.09648	0.883818	1.00925	0.963257	1.03753	0.998613
6	Gene_Symbol=MAP1B Microtubule-associated protein 1B	1.08643	2.63e-06	0.972747	0.0804764	1.05682	0.00373829
1210	Gene_Symbol=ENDOD1 Endonuclease domain-containing 1 protein	1.08643	0.647873	1.02802	0.919858	1.00925	0.150571
1265	Gene_Symbol=RABGAP1 cDNA FLJ53389, highly similar to Homo sapiens RAB GTPase activating protein 1 (RABGAP1), mRNA	1.08643	0.682285	0.855067	0.85339	1.10662	0.292858
863	Gene_Symbol=PFDN5 Prefoldin subunit 5	1.08643	0.210613	0.990832	0.631743	1.04713	0.34877
877	Gene_Symbol=SNX5 Sorting nexin-5	1.08643	0.926856	1.19124	0.647148	0.642688	0.349883
2517	Gene_Symbol=APBB1 cDNA FLJ57305, highly similar to Amyloid beta A4 protein-binding family B member 1	1.08643	0.609545	1.1272	0.462489	1.20226	0.358561
1268	Gene_Symbol=ERP44 Endoplasmic reticulum resident protein 44	1.08643	0.931072	0.879022	0.747999	0.559758	0.379916
397	Gene_Symbol=MAP2K1 Dual specificity mitogen-activated protein kinase kinase 1	1.08643	0.909998	0.92045	0.462804	0.928966	0.384037
407	Gene_Symbol=LTA4H Isoform 1 of Leukotriene A-4 hydrolase	1.08643	0.880197	1.02802	0.479496	1.22462	0.494885
302	Gene_Symbol=PRDX5 Isoform Mitochondrial of Peroxiredoxin-5, mitochondrial	1.08643	0.970523	1.05682	0.978439	0.990832	0.526349
1768	Gene_Symbol=BPGM Bisphosphoglycerate mutase	1.08643	0.682898	0.672977	0.743007	1.27057	0.551755
2993	Gene_Symbol=DHX30 Isoform 1 of Putative ATP-dependent RNA helicase DHX30	1.08643	0.836806	0.895365	0.830437	0.744732	0.553589
690	Gene_Symbol=SFPQ Isoform Short of Splicing factor, proline- and glutamine-rich	1.08643	0.574378	0.972747	0.924385	0.990832	0.598005
263	Gene_Symbol=CAMKV Isoform 3 of CaM kinase-like vesicle-associated protein	1.08643	0.685025	1.18032	0.590064	1.23595	0.600005
3744	Gene_Symbol=- RNA-directed DNA polymerase (reverse transcriptase) domain containing protein	1.08643	0.952284	1.03753	0.934306	4.05509	0.620736
291	Gene_Symbol=PGD 6-phosphogluconate dehydrogenase, decarboxylating	1.08643	0.447732	1.01859	0.596913	0.963829	0.671261
1482	Gene_Symbol=MAP2K4 Isoform 1 of Dual specificity mitogen-activated protein kinase kinase 4	1.08643	0.965573	0.981748	0.9618	1.13763	0.69301
2194	Gene_Symbol=HRG Histidine-rich glycoprotein	1.08643	0.898825	0.92045	0.59362	1	0.70483
3973	REVERSED Gene_Symbol=SAA2;SAA1 serum amyloid A2 isoform b	1.08643	0.830289	1.07647	0.825617	1.15878	0.729361
2741	Gene_Symbol=MIR1279;CPSF6 Isoform 2 of Cleavage and polyadenylation specificity factor subunit 6	1.08643	0.874668	1.15878	0.72589	1.1695	0.752649
1839	Gene_Symbol=SNORD4A;RPL23A 60S ribosomal protein L23a	1.08643	0.99764	0.816582	0.602432	0.963829	0.77464
3078	Gene_Symbol=ADAM10 Putative uncharacterized protein ADAM10	1.08643	0.834342	0.870964	0.808414	1.11686	0.789964
2884	Gene_Symbol=ARIH1 Protein ariadne-1 homolog	1.08643	0.854189	0.824138	0.723246	0.870964	0.79142
1495	Gene_Symbol=SRRT 57 kDa protein	1.08643	0.929481	0.912011	0.803491	1.20226	0.801243
2228	Gene_Symbol=SULT4A1 Isoform 1 of Sulfotransferase 4A1	1.08643	0.895001	0.954993	0.965137	0.824138	0.80486
422	Gene_Symbol=LETM1 Isoform 1 of LETM1 and EF-hand domain-containing protein 1, mitochondrial	1.08643	0.825159	0.928966	0.980044	0.666807	0.80962
1618	Gene_Symbol=BRP44 Brain protein 44	1.08643	0.828074	1.1272	0.775533	1.0666	0.825792
160	Gene_Symbol=USP5 Isoform Short of Ubiquitin carboxyl-terminal hydrolase 5	1.08643	0.613026	0.954993	0.574063	0.963829	0.848158
3449	Gene_Symbol=NID1 Isoform 2 of Nidogen-1	1.08643	0.856269	1.14815	0.767506	1.0666	0.87681
2000	Gene_Symbol=EXOG Isoform 1 of Nuclease EXOG, mitochondrial	1.08643	0.867213	1.11686	0.853833	0.847227	0.896447
1997	Gene_Symbol=ZC3H15 Similar to Zinc finger CCCH domain-containing protein 15	1.08643	0.910901	0.963829	0.920728	0.946237	0.9098
462	Gene_Symbol=HNRNPH1 51 kDa protein	1.08643	0.842224	0.990832	0.996765	1.04713	0.910335
2814	Gene_Symbol=BOLA1 BolA-like protein 1	1.08643	0.848837	1.10662	0.81905	1.03753	0.924297
2056	Gene_Symbol=LRRC57 Leucine-rich repeat-containing protein 57	1.08643	0.918118	0.946237	0.983163	0.912011	0.934808
859	Gene_Symbol=PRPF19 Pre-mRNA-processing factor 19	1.08643	0.769958	0.972747	0.917361	0.937562	0.94091
1560	Gene_Symbol=SMAP1 Isoform 1 of Stromal membrane-associated protein 1	1.08643	0.48584	0.903649	0.803895	0.870964	0.960706
2639	Gene_Symbol=WBP11 cDNA FLJ60194, highly similar to WW domain-binding protein 11	1.08643	0.850343	1.24738	0.664411	1.00925	0.969778
2018	Gene_Symbol=TXNDC17 Thioredoxin domain-containing protein 17	1.08643	0.862527	0.972747	0.971157	0.963829	0.974526
2428	Gene_Symbol=RBM3 Putative RNA-binding protein 3	1.08643	0.84758	0.870964	0.800479	0.981748	0.981977
2446	Gene_Symbol=CDKN1B 23 kDa protein	1.08643	0.858085	0.954993	0.946418	0.981748	0.990724
148	Gene_Symbol=ATP2B2 Isoform WB of Plasma membrane calcium-transporting ATPase 2	1.08643	0.513246	0.879022	0.643624	1.02802	0.997862
28	Gene_Symbol=ANXA6 Annexin A6	1.07647	0.0155905	1.03753	0.15257	0.937562	0.128073
791	Gene_Symbol=CNTN2 Contactin-2	1.07647	0.424967	1.08643	0.283037	1	0.488552
1661	Gene_Symbol=STK39 STE20/SPS1-related proline-alanine-rich protein kinase	1.07647	0.800912	0.963829	0.232118	1.1272	0.533734
2825	Gene_Symbol=PLEKHB1 Isoform 2 of Pleckstrin homology domain-containing family B member 1	1.07647	0.870246	0.809096	0.700599	0.698232	0.536257
3511	REVERSED Gene_Symbol=C6orf142 cDNA FLJ54673	1.07647	0.867263	0.816582	0.712894	0.711214	0.554909
334	Gene_Symbol=YWHAG 14-3-3 protein gamma	1.07647	0.305991	0.847227	0.703184	0.912011	0.573138
1262	Gene_Symbol=PCDH1 Isoform 2 of Protocadherin-1	1.07647	0.560439	1.00925	0.996948	1.0666	0.629928
972	Gene_Symbol=RBMX Heterogeneous nuclear ribonucleoprotein G	1.07647	0.975674	0.912011	0.769993	0.954993	0.665211
1606	Gene_Symbol=IDI1 Isoform 2 of Isopentenyl-diphosphate Delta-isomerase 1	1.07647	0.910681	0.879022	0.863257	0.49204	0.680586
3968	REVERSED Gene_Symbol=SNX7 Isoform 3 of Sorting nexin-7	1.07647	0.865061	0.895365	0.836829	0.801678	0.681587
2948	Gene_Symbol=NACAD NAC-alpha domain-containing protein 1	1.07647	0.864451	1.19124	0.71574	1.20226	0.702113
288	Gene_Symbol=CALR Calreticulin	1.07647	0.283736	1	0.97209	1	0.78844
1530	Gene_Symbol=BZW1 cDNA FLJ55789, highly similar to Rattus norvegicus basic leucine zipper and W2 domains 1 (Bzw1), mRNA	1.07647	0.839059	1.19124	0.690917	1.04713	0.789889
882	Gene_Symbol=SH3GL3 Isoform 4 of Endophilin-A3	1.07647	0.893857	0.963829	0.862921	0.928966	0.794235
526	Gene_Symbol=USO1 Isoform 1 of General vesicular transport factor p115	1.07647	0.69953	1.01859	0.564213	1.20226	0.796233
1738	Gene_Symbol=EEA1 Putative uncharacterized protein EEA1	1.07647	0.852839	0.990832	0.825394	0.963829	0.814887
2064	Gene_Symbol=DCTN5 Dynactin subunit 5	1.07647	0.989761	1.1695	0.925148	0.903649	0.8189
3357	Gene_Symbol=GGT5 cDNA FLJ50454, moderately similar to Gamma-glutamyltransferase 5	1.07647	0.873717	0.92045	0.88284	0.887156	0.824549
3988	Gene_Symbol=LOC100287976 hypothetical protein XP_002342527	1.07647	0.874176	1.15878	0.755825	1.09648	0.835383
2891	Gene_Symbol=TPBG Trophoblast glycoprotein	1.07647	0.868269	0.963829	0.952943	0.895365	0.8444
872	Gene_Symbol=GNAI1 Guanine nucleotide-binding protein G(i) subunit alpha-1	1.07647	0.910801	1	0.922556	1.07647	0.845009
2443	Gene_Symbol=SMAD3 Mothers against decapentaplegic homolog 3	1.07647	0.873141	0.862979	0.77943	0.912011	0.864626
1791	Gene_Symbol=COPB2 Coatomer subunit beta'	1.07647	0.781596	0.990832	0.975147	1.03753	0.870235
3332	Gene_Symbol=SNRPA1 U2 small nuclear ribonucleoprotein A'	1.07647	0.87457	1.02802	0.931486	1.07647	0.870477
1924	Gene_Symbol=COQ5 Isoform 1 of Ubiquinone biosynthesis methyltransferase COQ5, mitochondrial	1.07647	0.8691	1.20226	0.711074	1.05682	0.902031
3436	Gene_Symbol=HBS1L HBS1-like protein isoform 2	1.07647	0.860859	0.954993	0.9444	1.02802	0.910991
1480	Gene_Symbol=PFDN4 Prefoldin subunit 4	1.07647	0.836498	1.0666	0.812787	1.05682	0.913455
3904	Gene_Symbol=NLRP8 Isoform 1 of NACHT, LRR and PYD domains-containing protein 8	1.07647	0.8735	1.24738	0.665371	1.03753	0.924517
2730	Gene_Symbol=NANS Sialic acid synthase	1.07647	0.858214	0.847227	0.78342	0.972747	0.926775
2924	Gene_Symbol=GPKOW G patch domain and KOW motifs-containing protein	1.07647	0.865773	0.711214	0.553121	1.02802	0.93831
723	Gene_Symbol=ELAVL4 41 kDa protein	1.07647	0.907804	0.990832	0.971192	1	0.955142
2892	Gene_Symbol=DDR1 Isoform 2 of Epithelial discoidin domain-containing receptor 1	1.07647	0.867739	1.0666	0.985251	1.04713	0.962246
1771	Gene_Symbol=- cDNA FLJ58131, highly similar to Secretogranin-1	1.07647	0.682238	1.04713	0.794089	0.972747	0.967459
2817	Gene_Symbol=DYNLT3 Putative uncharacterized protein DYNLT3	1.07647	0.867656	0.990832	0.982188	0.963829	0.970019
1607	Gene_Symbol=LMAN1 Protein ERGIC-53	1.07647	0.929345	1.01859	0.924995	1.01859	0.97827
3095	Gene_Symbol=LMO7 LIM domain 7	1.07647	0.83293	1.09648	0.809074	0.981748	0.978656
1994	Gene_Symbol=TSC2 Isoform 3 of Tuberin	1.07647	0.784024	1	0.948437	0.981748	0.979828
448	Gene_Symbol=ARF1 ADP-ribosylation factor 1	1.07647	0.953894	0.937562	0.811906	0.801678	0.98617
2319	Gene_Symbol=SDCBP Syntenin isoform 3	1.07647	0.866362	1.05682	0.900096	0.981748	0.988506
1101	Gene_Symbol=RPS7 40S ribosomal protein S7	1.0666	0.215228	0.787046	0.354966	0.299226	0.149098
2509	Gene_Symbol=C2orf56 Isoform 1 of Protein midA homolog, mitochondrial	1.0666	0.301376	0.963829	0.819018	1.05682	0.184153
1282	Gene_Symbol=UBE2L3 Ubiquitin-conjugating enzyme E2 L3	1.0666	0.860964	0.990832	0.888711	0.529663	0.271033
3741	Gene_Symbol=C9orf93 Isoform 2 of Uncharacterized protein C9orf93	1.0666	0.8791	1.0666	0.888153	2.26987	0.280182
2104	Gene_Symbol=NAA10 Putative uncharacterized protein NAA10	1.0666	0.87062	0.698232	0.676731	0.275423	0.318626
614	Gene_Symbol=MAPK3 Mitogen-activated protein kinase 3	1.0666	0.274275	0.928966	0.346163	0.619441	0.328626
695	Gene_Symbol=CRIP2 Cysteine-rich protein 2	1.0666	0.604768	0.831764	0.306232	0.847227	0.394145
652	Gene_Symbol=NDRG4 Isoform 6 of Protein NDRG4	1.0666	0.756795	1.1272	0.746605	0.981748	0.403791
977	Gene_Symbol=NUDT3 Diphosphoinositol polyphosphate phosphohydrolase 1	1.0666	0.740733	0.92045	0.922287	1.0666	0.493897
1075	Gene_Symbol=VBP1 von Hippel-Lindau binding protein 1, isoform CRA_b	1.0666	0.493264	1.03753	0.521921	1.05682	0.518393
1055	Gene_Symbol=PECI Isoform 1 of Peroxisomal 3,2-trans-enoyl-CoA isomerase	1.0666	0.639139	1.02802	0.89738	1.11686	0.522382
3739	Gene_Symbol=THNSL1 Threonine synthase-like 1	1.0666	0.888048	1.1272	0.79604	1.41906	0.526847
1284	Gene_Symbol=NEO1 neogenin isoform 2 precursor	1.0666	0.50767	1.02802	0.679623	1.04713	0.565089
2724	Gene_Symbol=CCDC22 Coiled-coil domain-containing protein 22	1.0666	0.910203	0.862979	0.802409	0.554626	0.58514
1333	Gene_Symbol=RAB3C Ras-related protein Rab-3C	1.0666	0.631517	0.954993	0.974931	1	0.619344
1716	Gene_Symbol=RBM14 Isoform 1 of RNA-binding protein 14	1.0666	0.760054	1.01859	0.93734	1.1695	0.624399
281	Gene_Symbol=DPP6 Isoform DPPX-S of Dipeptidyl aminopeptidase-like protein 6	1.0666	0.64321	1.14815	0.285831	0.963829	0.654058
3119	Gene_Symbol=PNN Isoform 2 of Pinin	1.0666	0.905481	1.11686	0.833056	0.636796	0.676054
2848	Gene_Symbol=LOC100289239 hypothetical protein XP_002343068	1.0666	0.897613	0.824138	0.723266	0.794328	0.711705
194	Gene_Symbol=ADD2 Isoform 1 of Beta-adducin	1.0666	0.95836	1	0.681651	1.02802	0.716333
1940	Gene_Symbol=SYN2 Isoform IIa of Synapsin-2	1.0666	0.864727	0.887156	0.816527	0.794328	0.726154
489	Gene_Symbol=KIF21A Isoform 3 of Kinesin-like protein KIF21A	1.0666	0.207641	0.990832	0.974004	0.972747	0.726477
969	Gene_Symbol=H2AFY Isoform 2 of Core histone macro-H2A.1	1.0666	0.976493	1.04713	0.996106	0.946237	0.731667
1911	Gene_Symbol=DKK3 cDNA FLJ52545, highly similar to Dickkopf-related protein 3	1.0666	0.739409	1	0.956976	0.57544	0.74257
2564	Gene_Symbol=C12orf5 Probable fructose-2,6-bisphosphatase TIGAR	1.0666	0.92334	1.02802	0.805145	1.0666	0.744081
2139	Gene_Symbol=SCRG1 Scrapie-responsive protein 1	1.0666	0.848775	0.972747	0.900899	1.08643	0.773487
2403	Gene_Symbol=KCNMA1 Putative uncharacterized protein KCNMA1	1.0666	0.897279	0.928966	0.97307	0.801678	0.779747
2587	Gene_Symbol=LUC7L3 cDNA FLJ77715, highly similar to Homo sapiens cisplatin resistance-associated overexpressed protein(LUC7A), mRNA	1.0666	0.875815	0.847227	0.756655	0.862979	0.785739
3205	Gene_Symbol=KCTD7;RABGEF1 cDNA FLJ75284, highly similar to Homo sapiens RAB guanine nucleotide exchange factor (GEF) 1 (RABGEF1), mRNA	1.0666	0.88184	0.895365	0.839945	0.862979	0.785759
1232	Gene_Symbol=EHD1 EH domain-containing protein 1	1.0666	0.890654	0.963829	0.966733	0.887156	0.802875
668	Gene_Symbol=ARCN1 Coatomer subunit delta variant 2	1.0666	0.638721	1.44544	0.619775	1.03753	0.81458
3114	Gene_Symbol=- ATP synthase protein 8	1.0666	0.878079	0.981748	0.980601	1.10662	0.820279
3058	Gene_Symbol=- 86 kDa protein	1.0666	0.856017	1.1695	0.815532	0.870964	0.82112
2003	Gene_Symbol=FMN2 195 kDa protein	1.0666	0.881996	0.895365	0.860406	1.10662	0.829947
1306	Gene_Symbol=STX12 Syntaxin 12	1.0666	0.654572	0.946237	0.970816	0.912011	0.836237
1226	Gene_Symbol=HIBCH Isoform 1 of 3-hydroxyisobutyryl-CoA hydrolase, mitochondrial	1.0666	0.650453	1.28233	0.447186	0.981748	0.84855
192	Gene_Symbol=HNRNPA2B1 Putative uncharacterized protein HNRNPA2B1	1.0666	0.533552	1	0.704901	1	0.862485
976	Gene_Symbol=RPS14 40S ribosomal protein S14	1.0666	0.902335	0.83946	0.927126	0.92045	0.869627
459	Gene_Symbol=ATAD3A Isoform 2 of ATPase family AAA domain-containing protein 3A	1.0666	0.794398	1.02802	0.736253	0.963829	0.877025
1796	Gene_Symbol=LARP1 Isoform 2 of La-related protein 1	1.0666	0.747928	0.946237	0.817202	0.963829	0.880486
3137	Gene_Symbol=LEO1 Isoform 2 of RNA polymerase-associated protein LEO1	1.0666	0.877187	0.954993	0.937047	0.92045	0.886152
2271	Gene_Symbol=PSMB3 Proteasome subunit beta type-3	1.0666	0.886982	1.03753	0.924778	0.92045	0.887394
1657	Gene_Symbol=CBX3 Chromobox protein homolog 3	1.0666	0.973499	0.77983	0.815762	1.08643	0.909424
3823	Gene_Symbol=ICA1L 50 kDa protein	1.0666	0.86093	1.0666	0.872024	1.02802	0.92115
1388	Gene_Symbol=- 13 kDa protein	1.0666	0.888771	1.1272	0.804027	0.946237	0.932036
2448	Gene_Symbol=PKP4 plakophilin-4 isoform b	1.0666	0.655616	0.879022	0.414867	1.02802	0.932644
520	Gene_Symbol=RAB14 Ras-related protein Rab-14	1.0666	0.594209	1.09648	0.632443	1.00925	0.932953
3711	Gene_Symbol=- 12 kDa protein	1.0666	0.879204	1.0666	0.878716	0.963829	0.955456
3104	Gene_Symbol=UBA2 SUMO-activating enzyme subunit 2	1.0666	0.980412	0.717794	0.586761	0.963829	0.968112
3416	Gene_Symbol=HUWE1 HECT, UBA and WWE domain containing 1	1.0666	0.82841	0.887156	0.754525	0.981748	0.977004
188	Gene_Symbol=CKMT1A;CKMT1B Isoform 1 of Creatine kinase U-type, mitochondrial	1.05682	0.728271	0.946237	0.438328	0.801678	0.106883
110	Gene_Symbol=CRYAB Alpha-crystallin B chain	1.05682	0.640487	0.77983	0.203433	0.625173	0.203717
905	Gene_Symbol=CD47 Isoform OA3-323 of Leukocyte surface antigen CD47	1.05682	0.70199	0.972747	0.574259	0.870964	0.250285
3216	Gene_Symbol=MYCBP2 probable E3 ubiquitin-protein ligase MYCBP2	1.05682	0.853844	0.954993	0.926949	1.69044	0.343299
1148	Gene_Symbol=IGHM 52 kDa protein	1.05682	0.440945	1.02802	0.515207	0.870964	0.448778
2242	Gene_Symbol=NUCKS1 cDNA FLJ61403, highly similar to Nuclear ubiquitous casein andcyclin-dependent kinases substrate	1.05682	0.651259	1.04713	0.685716	1.11686	0.503222
482	Gene_Symbol=PITPNA Phosphatidylinositol transfer protein alpha isoform	1.05682	0.834049	0.870964	0.35417	0.937562	0.546054
880	Gene_Symbol=SNORD43;LOC653881;RPL3 60S ribosomal protein L3	1.05682	0.92009	1.23595	0.421651	1.14815	0.553471
867	Gene_Symbol=RAB35 Ras-related protein Rab-35	1.05682	0.392751	1.01859	0.824507	0.937562	0.561789
2567	Gene_Symbol=GPC1 Glypican-1	1.05682	0.888746	1.08643	0.658667	1.13763	0.56491
2336	Gene_Symbol=ASMTL Isoform 1 of N-acetylserotonin O-methyltransferase-like protein	1.05682	0.808783	1.02802	0.888641	1.13763	0.58602
1558	Gene_Symbol=RABGGTA Geranylgeranyl transferase type-2 subunit alpha	1.05682	0.885812	1.00925	0.838146	1.1272	0.588123
3783	Gene_Symbol=CROCC Isoform 2 of Rootletin	1.05682	0.674509	1	0.97439	1.0666	0.612948
938	Gene_Symbol=ANXA11 cDNA FLJ51518, highly similar to Annexin A11	1.05682	0.883381	0.831764	0.621629	0.912011	0.623287
1760	Gene_Symbol=ACOX1 Isoform 2 of Peroxisomal acyl-coenzyme A oxidase 1	1.05682	0.681446	1	0.810517	1.09648	0.66471
3053	Gene_Symbol=HNRNPU HNRPU protein	1.05682	0.929916	1.11686	0.835072	1.27057	0.672444
1124	Gene_Symbol=SPARCL1 SPARC-like protein 1	1.05682	0.603967	1.30617	0.154364	0.903649	0.688806
1756	Gene_Symbol=AP1G1 Putative uncharacterized protein	1.05682	0.887982	1.08643	0.85539	1.18032	0.720023
2243	Gene_Symbol=C6orf211 UPF0364 protein C6orf211	1.05682	0.941316	0.879022	0.785922	0.831764	0.728202
1844	Gene_Symbol=PLAA Phospholipase A-2-activating protein	1.05682	0.285403	1.03753	0.455114	1.01859	0.733684
2140	Gene_Symbol=PTPRT protein tyrosine phosphatase, receptor type, T isoform 2 precursor	1.05682	0.860826	0.972747	0.936994	1.10662	0.73436
3086	Gene_Symbol=FAM64A Isoform 1 of Protein FAM64A	1.05682	0.858774	0.787046	0.663183	0.847227	0.755011
1060	Gene_Symbol=SNORA70;RPL10 Ribosomal protein L10, isoform CRA_b	1.05682	0.694887	0.847227	0.491491	0.92045	0.756113
2726	Gene_Symbol=HTRA2 Isoform 1 of Serine protease HTRA2, mitochondrial	1.05682	0.901717	0.972747	0.976294	0.847227	0.75939
1363	Gene_Symbol=PPP1CA Serine/threonine-protein phosphatase PP1-alpha catalytic subunit	1.05682	0.924571	1.02802	0.873669	1.2942	0.829397
1836	Gene_Symbol=RAB8B Ras-related protein Rab-8B	1.05682	0.851283	0.954993	0.965056	1.0666	0.844733
2955	Gene_Symbol=TRIM36 HAPRIN-a2	1.05682	0.757012	0.972747	0.980299	1.03753	0.86283
2034	Gene_Symbol=RAB6A Isoform 2 of Ras-related protein Rab-6A	1.05682	0.617554	0.954993	0.682836	0.972747	0.869869
3017	Gene_Symbol=GALT Galactose-1-phosphate uridylyltransferase	1.05682	0.90126	1.03753	0.92643	0.92045	0.878411
1918	Gene_Symbol=EIF2AK2 interferon-induced, double-stranded RNA-activated protein kinase isoform b	1.05682	0.660828	0.963829	0.871309	0.847227	0.882436
2805	Gene_Symbol=DYNLT1 Dynein, light chain, Tctex-type 1, isoform CRA_a	1.05682	0.892223	0.946237	0.938554	0.862979	0.889625
2927	Gene_Symbol=TMEM132B Isoform 2 of Transmembrane protein 132B	1.05682	0.888666	0.946237	0.95422	0.912011	0.891397
3279	REVERSED Gene_Symbol=OR2K2 Olfactory receptor 2K2	1.05682	0.899172	1.27057	0.642686	1.05682	0.896156
3922	REVERSED Gene_Symbol=GTPBP10 Isoform 1 of GTP-binding protein 10	1.05682	0.899172	1.27057	0.642686	1.05682	0.896156
2366	Gene_Symbol=LAMP2 Isoform LAMP-2B of Lysosome-associated membrane glycoprotein 2	1.05682	0.931219	1.55597	0.762078	1.05682	0.896563
3003	Gene_Symbol=RCC1 regulator of chromosome condensation isoform b	1.05682	0.90478	0.887156	0.808	0.990832	0.90641
441	Gene_Symbol=RHOA Transforming protein RhoA	1.05682	0.653401	0.903649	0.708176	0.972747	0.908012
1129	Gene_Symbol=SCAMP1 Isoform 1 of Secretory carrier-associated membrane protein 1	1.05682	0.790488	1.1272	0.539372	1.02802	0.915576
2753	Gene_Symbol=PHLDB1 Isoform 3 of Pleckstrin homology-like domain family B member 1	1.05682	0.888901	1	0.986014	0.937562	0.916169
3063	Gene_Symbol=SSR1 cDNA, FLJ93042, highly similar to Homo sapiens signal sequence receptor, alpha (translocon-associated protein alpha) (SSR1), mRNA	1.05682	0.894192	0.862979	0.900274	0.946237	0.932394
1906	Gene_Symbol=EPM2AIP1 EPM2A-interacting protein 1	1.05682	0.717854	1.04713	0.744946	0.981748	0.944922
2620	Gene_Symbol=NCLN Isoform 2 of Nicalin	1.05682	0.990536	1.08643	0.972308	1.13763	0.946089
2150	Gene_Symbol=HPCAL4 Hippocalcin-like protein 4	1.05682	0.858226	0.963829	0.899456	1.00925	0.950475
2466	Gene_Symbol=G3BP1 Ras GTPase-activating protein-binding protein 1	1.05682	0.898485	1.03753	0.929794	1.01859	0.952886
2132	Gene_Symbol=PSMB2 Proteasome subunit beta type-2	1.05682	0.805268	0.912011	0.920447	0.963829	0.969375
128	Gene_Symbol=PDIA3 Protein disulfide-isomerase A3	1.04713	0.848307	0.92045	0.596685	0.831764	0.128103
1307	Gene_Symbol=AGAP2 Isoform 1 of Arf-GAP with GTPase, ANK repeat and PH domain-containing protein 2	1.04713	0.957236	1.07647	0.601988	1.19124	0.375627
1373	Gene_Symbol=KIAA0284 hypothetical protein LOC283638 isoform 2	1.04713	0.416208	1.20226	0.229571	1.04713	0.382765
1353	Gene_Symbol=EIF4G1 eukaryotic translation initiation factor 4 gamma 1 isoform 4	1.04713	0.55514	0.465586	0.439841	1.14815	0.391431
325	Gene_Symbol=SNHG4;MATR3 Matrin-3	1.04713	0.547614	1.02802	0.485895	0.862979	0.404707
2989	Gene_Symbol=MRI1 Isoform 1 of Methylthioribose-1-phosphate isomerase	1.04713	0.908499	0.870964	0.799594	0.613762	0.43821
1733	Gene_Symbol=SERPINA3 cDNA FLJ35730 fis, clone TESTI2003131, highly similar to ALPHA-1-ANTICHYMOTRYPSIN	1.04713	0.910804	0.717794	0.586702	0.654636	0.485894
1290	Gene_Symbol=ADRBK1 Beta-adrenergic receptor kinase 1	1.04713	0.746762	0.928966	0.830682	0.717794	0.508213
193	Gene_Symbol=- 29 kDa protein	1.04713	0.913328	0.870964	0.766486	0.831764	0.537267
608	Gene_Symbol=SNORD73A;RPS3A 40S ribosomal protein S3a	1.04713	0.612791	0.92045	0.967096	0.608135	0.540465
1208	Gene_Symbol=GCLC Glutamate--cysteine ligase catalytic subunit	1.04713	0.897962	0.963829	0.770706	0.92045	0.548864
737	Gene_Symbol=ILF2 Interleukin enhancer-binding factor 2	1.04713	0.888818	1.20226	0.407136	1.02802	0.583824
2379	Gene_Symbol=LIN7A Protein lin-7 homolog A	1.04713	0.955501	0.946237	0.68319	0.92045	0.612331
617	Gene_Symbol=DNAJA1 DnaJ homolog subfamily A member 1	1.04713	0.80902	1.09648	0.895887	0.794328	0.638339
1088	Gene_Symbol=FUS 53 kDa protein	1.04713	0.908316	0.554626	0.702441	0.636796	0.649961
653	Gene_Symbol=GMPS GMP synthase [glutamine-hydrolyzing]	1.04713	0.77229	0.92045	0.828796	0.666807	0.681891
2921	Gene_Symbol=PLEKHA6 Pleckstrin homology domain-containing family A member 6	1.04713	0.906366	1.02802	0.935559	0.83946	0.73011
1759	Gene_Symbol=PACSIN2 Isoform 1 of Protein kinase C and casein kinase substrate in neurons protein 2	1.04713	0.906641	1.09648	0.76321	1.15878	0.732664
3323	REVERSED Gene_Symbol=TTC3 Protein	1.04713	0.974305	1.35519	0.65322	1.28233	0.738144
3635	REVERSED Gene_Symbol=MAN1A1 Mannosyl-oligosaccharide 1,2-alpha-mannosidase IA	1.04713	0.914188	0.928966	0.889156	1.13763	0.777955
3873	Gene_Symbol=EFHD1 EF-hand domain-containing protein D1	1.04713	0.913983	0.787046	0.663477	0.862979	0.781232
3896	Gene_Symbol=GTF2I Putative uncharacterized protein GTF2I	1.04713	0.808224	1.1695	0.552284	1.04713	0.783837
1721	Gene_Symbol=C11orf2 Isoform 2 of Protein fat-free homolog	1.04713	0.48456	1.01859	0.604907	1	0.791576
2636	Gene_Symbol=PPP2R2C cDNA, FLJ78902, highly similar to Serine/threonine-protein phosphatase 2A 55 kDa regulatory subunit B gamma isoform	1.04713	0.903705	0.946237	0.913338	1.11686	0.804971
2908	Gene_Symbol=BUB3 Isoform 2 of Mitotic checkpoint protein BUB3	1.04713	0.887526	0.990832	0.885407	1.11686	0.816697
593	Gene_Symbol=PIP5K1C Phosphatidylinositol 4-phosphate 5-kinase type I gamma splice variant 700	1.04713	0.993205	0.928966	0.945623	1	0.828601
1812	Gene_Symbol=PICALM Putative uncharacterized protein PICALM	1.04713	0.871543	0.794328	0.674952	0.887156	0.834783
3616	Gene_Symbol=CBL E3 ubiquitin-protein ligase CBL	1.04713	0.906969	0.903649	0.854607	1.09648	0.837781
1569	Gene_Symbol=NHP2L1 NHP2 non-histone chromosome protein 2-like 1	1.04713	0.907526	1.38038	0.63335	1.15878	0.846539
2109	Gene_Symbol=NCK2 Cytoplasmic protein NCK2	1.04713	0.909867	1.10662	0.821903	1.08643	0.850444
1613	Gene_Symbol=NUDT4P1;NUDT4 Isoform 1 of Diphosphoinositol polyphosphate phosphohydrolase 2	1.04713	0.78432	0.972747	0.965056	0.990832	0.872017
3351	Gene_Symbol=FAM21A Family with sequence similarity 21, member A	1.04713	0.907444	0.83946	0.746247	1.0666	0.893248
1341	Gene_Symbol=MTPN Myotrophin	1.04713	0.725559	0.903649	0.917506	0.744732	0.897138
1383	Gene_Symbol=PBXIP1 Isoform 2 of Pre-B-cell leukemia transcription factor-interacting protein 1	1.04713	0.853847	0.903649	0.79773	0.946237	0.906283
2020	Gene_Symbol=KIAA1191 Isoform 1 of UPF0498 protein KIAA1191	1.04713	0.937924	1.14815	0.863028	1.02802	0.912766
2316	Gene_Symbol=KATNAL1 Katanin p60 ATPase-containing subunit A-like 1	1.04713	0.969024	1.01859	0.951446	1.04713	0.912929
2673	Gene_Symbol=CTNND2 Isoform 2 of Catenin delta-2	1.04713	0.918121	0.903649	0.829407	0.912011	0.916999
1080	Gene_Symbol=OLFM1 Isoform 1 of Noelin	1.04713	0.634355	1.02802	0.75532	1.01859	0.919976
3888	Gene_Symbol=FEN1 Flap endonuclease 1	1.04713	0.916921	1.13763	0.78894	0.954993	0.93509
2253	Gene_Symbol=TIMM8A Mitochondrial import inner membrane translocase subunit Tim8 A	1.04713	0.91297	1.10662	0.849527	1.01859	0.940983
3929	Gene_Symbol=NR4A3 Isoform 3 of Nuclear receptor subfamily 4 group A member 3	1.04713	0.844207	1.19124	0.679815	1.00925	0.945727
2630	Gene_Symbol=GDE1 Glycerophosphodiester phosphodiesterase 1	1.04713	0.883529	0.954993	0.886233	1	0.961875
796	Gene_Symbol=EIF4H Isoform Long of Eukaryotic translation initiation factor 4H	1.04713	0.864305	0.981748	0.763243	0.928966	0.97639
226	Gene_Symbol=TLN1 Talin-1	1.03753	0.580255	1.08643	0.551142	0.534564	0.0366099
699	Gene_Symbol=PREP Prolyl endopeptidase	1.03753	0.454219	1.08643	0.390299	1.09648	0.146841
360	Gene_Symbol=GNB2L1 Guanine nucleotide-binding protein subunit beta-2-like 1	1.03753	0.380638	1.19124	0.742925	1.18032	0.184204
1218	Gene_Symbol=SERBP1 SERPINE1 mRNA binding protein 1, isoform CRA_d	1.03753	0.933414	0.990832	0.841112	1.38038	0.215894
1309	Gene_Symbol=FAF2 FAS-associated factor 2	1.03753	0.630535	1.13763	0.562799	0.457088	0.244891
1413	Gene_Symbol=BRSK1 Isoform 2 of BR serine/threonine-protein kinase 1	1.03753	0.728322	1.04713	0.650879	1.1272	0.271434
910	Gene_Symbol=ROGDI Protein rogdi homolog	1.03753	0.785205	1	0.909019	0.855067	0.419198
17	Gene_Symbol=HSP90AA1 Isoform 1 of Heat shock protein HSP 90-alpha	1.03753	0.73178	0.879022	0.730158	0.679204	0.443577
1734	Gene_Symbol=PPP1R9A neurabin-1 isoform 5	1.03753	0.835134	1.00925	0.912928	1.30617	0.449049
1662	Gene_Symbol=C6orf115 UPF0727 protein C6orf115	1.03753	0.989826	0.954993	0.692491	0.831764	0.48361
220	Gene_Symbol=SELENBP1 Selenium binding protein 1	1.03753	0.789995	1	0.875913	1.02802	0.491195
383	Gene_Symbol=SEPT8 septin-8 isoform c	1.03753	0.814197	0.903649	0.836455	1.00925	0.565516
803	Gene_Symbol=AIFM1 Isoform 3 of Apoptosis-inducing factor 1, mitochondrial	1.03753	0.552358	0.711214	0.453461	0.685488	0.574385
384	Gene_Symbol=ALDH1A1 Retinal dehydrogenase 1	1.03753	0.527974	0.946237	0.830845	1.04713	0.600198
187	Gene_Symbol=LRPPRC Leucine-rich PPR motif-containing protein, mitochondrial	1.03753	0.959302	0.83946	0.718422	0.698232	0.617873
915	Gene_Symbol=STX7 Isoform 1 of Syntaxin-7	1.03753	0.50115	1.07647	0.572304	1.0666	0.641614
3491	Gene_Symbol=SLC9A7 Sodium/hydrogen exchanger 7	1.03753	0.796677	0.990832	0.934876	1.1695	0.647304
3377	Gene_Symbol=SCN1B sodium channel, voltage-gated, type I, beta isoform b precursor	1.03753	0.919109	0.895365	0.835352	0.77983	0.649417
177	Gene_Symbol=CYFIP2 Isoform 2 of Cytoplasmic FMR1-interacting protein 2	1.03753	0.998456	1.10662	0.512582	1.05682	0.655189
1436	Gene_Symbol=XPO7 exportin-7 isoform c	1.03753	0.706422	0.963829	0.617667	1.03753	0.665106
238	Gene_Symbol=PTPN11 Isoform 1 of Tyrosine-protein phosphatase non-receptor type 11	1.03753	0.807754	1.00925	0.851806	0.92045	0.675926
2434	Gene_Symbol=CUL4A Isoform 2 of Cullin-4A	1.03753	0.932424	1.05682	0.857113	1.14815	0.676213
1896	Gene_Symbol=CRYZL1 Putative uncharacterized protein CRYZL1	1.03753	0.756384	0.963829	0.848082	0.937562	0.679104
1703	Gene_Symbol=SLC9A6 sodium/hydrogen exchanger 6 isoform c	1.03753	0.918169	1.24738	0.619026	1.1272	0.680428
1848	Gene_Symbol=LAMC1 Laminin subunit gamma-1	1.03753	0.808109	0.912011	0.913951	0.591562	0.688613
985	Gene_Symbol=PMPCB Mitochondrial-processing peptidase subunit beta	1.03753	0.978944	0.847227	0.806163	0.744732	0.723876
898	Gene_Symbol=SNX6 sorting nexin-6 isoform b	1.03753	0.748721	0.963829	0.819726	0.954993	0.724126
2176	Gene_Symbol=MPP1 55 kDa erythrocyte membrane protein isoform 3	1.03753	0.93274	1.19124	0.717678	0.831764	0.727385
3258	Gene_Symbol=- Protein	1.03753	0.931615	0.981748	0.987688	0.831764	0.737202
1698	Gene_Symbol=CYFIP1 Isoform 1 of Cytoplasmic FMR1-interacting protein 1	1.03753	0.830005	1.03753	0.693674	1.04713	0.764649
1772	Gene_Symbol=DDOST Dolichyl-diphosphooligosaccharide--protein glycosyltransferase 48 kDa subunit	1.03753	0.934658	0.990832	0.990066	0.879022	0.787022
1977	Gene_Symbol=CDK1 cell division control protein 2 homolog isoform 1	1.03753	0.772088	1.15878	0.429827	0.809096	0.838887
3132	Gene_Symbol=ARMC6 armadillo repeat-containing protein 6	1.03753	0.921555	0.963829	0.95654	1.08643	0.847543
3170	Gene_Symbol=SORBS3 vinexin isoform 2	1.03753	0.922785	0.981748	0.989567	0.912011	0.861352
920	Gene_Symbol=HNRNPH3 Isoform 1 of Heterogeneous nuclear ribonucleoprotein H3	1.03753	0.745608	0.831764	0.610365	1.02802	0.866722
824	Gene_Symbol=NGEF ephexin-1 isoform 2	1.03753	0.611597	1.00925	0.677448	0.879022	0.869248
2706	Gene_Symbol=TM9SF2 Transmembrane 9 superfamily member 2	1.03753	0.924282	1.13763	0.789157	1.07647	0.870755
2872	Gene_Symbol=EPM2A Isoform 2 of Laforin	1.03753	0.965191	1.09648	0.810523	0.928966	0.878412
3109	Gene_Symbol=TSTA3 cDNA FLJ57685, highly similar to GDP-L-fucose synthetase	1.03753	0.871334	0.83946	0.815357	0.92045	0.890285
2332	Gene_Symbol=NENF Neudesin	1.03753	0.908772	0.981748	0.982195	0.946237	0.899617
3983	REVERSED Gene_Symbol=RBMS3 Putative uncharacterized protein RBMS3	1.03753	0.927462	0.946237	0.918103	1.04713	0.916439
1468	Gene_Symbol=TFAM Transcription factor A, mitochondrial	1.03753	0.842794	1.08643	0.842863	0.981748	0.924547
2523	Gene_Symbol=TNKS1BP1 Isoform 2 of 182 kDa tankyrase-1-binding protein	1.03753	0.929164	0.895365	0.834049	1.02802	0.937853
2364	Gene_Symbol=UMPS Isoform 1 of Uridine 5'-monophosphate synthase	1.03753	0.921251	1.1272	0.803493	1.02802	0.944123
1676	Gene_Symbol=AIP Aryl hydrocarbon receptor interacting protein	1.03753	0.887621	0.954993	0.781299	1.02802	0.949755
2886	Gene_Symbol=VPS33B Vacuolar protein sorting-associated protein 33B	1.03753	0.929351	1.07647	0.868095	1.00925	0.965312
1979	Gene_Symbol=TSC22D4 Protein	1.03753	0.947653	0.887156	0.79996	0.990832	0.965485
3958	REVERSED Gene_Symbol=MPP6 Putative uncharacterized protein MPP6	1.03753	0.919246	0.903649	0.857283	1.00925	0.966701
2557	Gene_Symbol=EIF2A Eukaryotic translation initiation factor 2A	1.03753	0.925268	1.04713	0.910253	1.00925	0.972912
2541	Gene_Symbol=CLVS2 Isoform 1 of Clavesin-2	1.03753	0.943201	1.01859	0.890154	0.954993	0.983702
444	Gene_Symbol=SEPT2 Isoform 2 of Septin-2	1.02802	0.93157	0.946237	0.908765	0.794328	0.0869123
1835	Gene_Symbol=RAP2A Ras-related protein Rap-2a	1.02802	0.935974	1.09648	0.817429	0.222843	0.131854
479	Gene_Symbol=GDAP1 Isoform 1 of Ganglioside-induced differentiation-associated protein 1	1.02802	0.284954	1.18032	0.198138	1.19124	0.210322
1180	Gene_Symbol=PSMB1 Proteasome subunit beta type-1	1.02802	0.678521	0.92045	0.369143	0.937562	0.426463
1989	Gene_Symbol=RAB3GAP1 rab3 GTPase-activating protein catalytic subunit isoform 1	1.02802	0.794921	0.765597	0.56176	0.57544	0.493899
1396	Gene_Symbol=RAB3GAP2 Isoform 1 of Rab3 GTPase-activating protein non-catalytic subunit	1.02802	0.802893	1.09648	0.65072	1.11686	0.503876
2431	Gene_Symbol=RAP1GDS1 rap1 GTPase-GDP dissociation stimulator 1 isoform 4	1.02802	0.947343	0.981748	0.986861	1.45881	0.505599
888	Gene_Symbol=PSMA7 Isoform 1 of Proteasome subunit alpha type-7	1.02802	0.9093	1.05682	0.72598	1.20226	0.522899
3008	Gene_Symbol=GCA 22 kDa protein	1.02802	0.849676	0.972747	0.889666	1.21339	0.563728
1459	Gene_Symbol=VPS52 Vacuolar protein sorting-associated protein 52 homolog	1.02802	0.79832	1.01859	0.851185	0.824138	0.570465
426	Gene_Symbol=SLC9A3R1 Na(+)/H(+) exchange regulatory cofactor NHE-RF1	1.02802	0.913729	0.937562	0.804811	0.92045	0.577099
1266	Gene_Symbol=BPNT1 cDNA FLJ52417, highly similar to 3'(2'),5'-bisphosphate nucleotidase 1	1.02802	0.911422	0.895365	0.688294	1.09648	0.602104
1833	Gene_Symbol=SLK Isoform 2 of STE20-like serine/threonine-protein kinase	1.02802	0.769036	0.937562	0.522243	0.981748	0.615068
750	Gene_Symbol=GLOD4 Isoform 2 of Glyoxalase domain-containing protein 4	1.02802	0.92637	0.92045	0.611285	0.946237	0.643355
2420	Gene_Symbol=SST Somatostatin	1.02802	0.911776	1.10662	0.756545	1.15878	0.646502
1516	Gene_Symbol=COMT Isoform Membrane-bound of Catechol O-methyltransferase	1.02802	0.85418	1.36773	0.990066	1.41906	0.682873
2896	Gene_Symbol=KNG1 Isoform HMW of Kininogen-1	1.02802	0.752802	0.946237	0.582563	0.954993	0.706247
1865	Gene_Symbol=NRN1 Neuritin	1.02802	0.79387	1.01859	0.79507	1.02802	0.711508
833	Gene_Symbol=RPL7A;SNORD24 60S ribosomal protein L7a	1.02802	0.773626	1.00925	0.778748	0.847227	0.711563
903	Gene_Symbol=CLTA Isoform 3 of Clathrin light chain A	1.02802	0.917453	1.05682	0.998757	1.05682	0.714383
3042	Gene_Symbol=NLN NLN protein	1.02802	0.941919	1.03753	0.92617	1.19124	0.722898
232	Gene_Symbol=SEPT5 H5 variant	1.02802	0.942847	1	0.980053	0.772681	0.764838
3603	Gene_Symbol=OSBPL2 Isoform 2 of Oxysterol-binding protein-related protein 2	1.02802	0.901437	0.912011	0.718678	0.92045	0.785645
732	Gene_Symbol=PFN2 Isoform IIa of Profilin-2	1.02802	0.953255	1.04713	0.983884	0.937562	0.81077
62	Gene_Symbol=SPTBN2 Isoform 1 of Spectrin beta chain, brain 2	1.02802	0.652889	0.928966	0.715447	0.972747	0.813788
3955	Gene_Symbol=TTC8 Isoform 1 of Tetratricopeptide repeat protein 8	1.02802	0.952032	1.07647	0.856967	1.1272	0.815062
3811	Gene_Symbol=NUP155 Isoform 2 of Nuclear pore complex protein Nup155	1.02802	0.942952	1.21339	0.694237	0.887156	0.828745
1559	Gene_Symbol=PPP2R5C serine/threonine-protein phosphatase 2A 56 kDa regulatory subunit gamma isoform isoform f	1.02802	0.844105	0.963829	0.886351	0.954993	0.830798
1209	Gene_Symbol=SFXN5 Sideroflexin-5	1.02802	0.994023	1.18032	0.647417	1.10662	0.833617
1980	Gene_Symbol=PLCL2 Isoform 1 of Inactive phospholipase C-like protein 2	1.02802	0.999323	0.895365	0.814533	0.912011	0.855962
1251	Gene_Symbol=SRSF1 Isoform ASF-2 of Serine/arginine-rich splicing factor 1	1.02802	0.922277	0.847227	0.75861	0.758578	0.857352
2624	Gene_Symbol=TTYH3 Isoform 1 of Protein tweety homolog 3	1.02802	0.939226	0.990832	0.993855	0.92045	0.876435
2933	Gene_Symbol=HEXA cDNA FLJ53927, highly similar to Beta-hexosaminidase alpha chain	1.02802	0.940691	1.0666	0.883023	0.92045	0.881892
2550	Gene_Symbol=SCFD2 Isoform 2 of Sec1 family domain-containing protein 2	1.02802	0.933594	1.04713	0.904572	0.928966	0.889156
3945	Gene_Symbol=RAB11FIP2 RAB11-FIP2 long isoform	1.02802	0.941253	0.801678	0.684365	1.0666	0.889463
2160	Gene_Symbol=AARSD1 Putative uncharacterized protein AARSD1	1.02802	0.933217	1.10662	0.825754	0.928966	0.89462
1769	Gene_Symbol=ATOX1 Copper transport protein ATOX1	1.02802	0.922298	1.0666	0.954724	1.09648	0.920713
3681	Gene_Symbol=CALCOCO1 cDNA FLJ16315 fis, clone SPLEN2032112, highly similar to Homo sapiens calcium binding and coiled-coil domain 1 (CALCOCO1), mRNA	1.02802	0.392919	0.203236	0.0271667	1.31826	0.950655
85	Gene_Symbol=ADD1 Isoform 3 of Alpha-adducin	1.02802	0.951138	0.912011	0.828313	0.981748	0.950822
3936	Gene_Symbol=- 47 kDa protein	1.02802	0.946074	0.636796	0.458285	1.01859	0.961781
3059	Gene_Symbol=EXOC3 Isoform 2 of Exocyst complex component 3	1.02802	0.932297	1.04713	0.909996	1.10662	0.970041
2299	Gene_Symbol=ABI1 Isoform 9 of Abl interactor 1	1.02802	0.855564	0.887156	0.893391	0.981748	0.97379
2719	Gene_Symbol=CMTM4 Isoform 1 of CKLF-like MARVEL transmembrane domain-containing protein 4	1.02802	0.975266	1.03753	0.931865	0.990832	0.975363
2298	Gene_Symbol=PRRT3 Isoform 2 of Proline-rich transmembrane protein 3	1.02802	0.891294	1	0.991054	1.02802	0.989501
2166	Gene_Symbol=C9orf172 Uncharacterized protein C9orf172	1.02802	0.940806	1.24738	0.664958	0.990832	0.994271
1864	Gene_Symbol=PTPRA Isoform 4 of Receptor-type tyrosine-protein phosphatase alpha	1.02802	0.790609	1.05682	0.779452	0.946237	0.995725
1987	Gene_Symbol=PLXNB2 Plexin B2	1.02802	0.936411	1.08643	0.835105	0.990832	0.999251
206	Gene_Symbol=TPI1;TPI1P1 triosephosphate isomerase isoform 2	1.01859	0.444957	0.954993	0.16221	0.963829	0.188896
2740	Gene_Symbol=AKTIP Isoform 2 of AKT-interacting protein	1.01859	0.95429	0.847227	0.755981	0.529663	0.356732
637	Gene_Symbol=OPCML opioid binding protein/cell adhesion molecule-like isoform b preproprotein	1.01859	0.888822	0.903649	0.774402	0.737904	0.382093
2274	Gene_Symbol=ETF1 Eukaryotic peptide chain release factor subunit 1	1.01859	0.845996	1.1272	0.52572	1.1272	0.529035
843	Gene_Symbol=SPTBN4 Isoform 4 of Spectrin beta chain, brain 3	1.01859	0.917051	0.648634	0.962344	0.895365	0.5459
1377	Gene_Symbol=RPS5 40S ribosomal protein S5	1.01859	0.817581	1.09648	0.563541	0.990832	0.555907
445	Gene_Symbol=PPP1CB Serine/threonine-protein phosphatase PP1-beta catalytic subunit	1.01859	0.639344	1.09648	0.480967	1.1695	0.573603
3944	REVERSED Gene_Symbol=BBS1 cDNA FLJ53282, highly similar to Dipeptidyl-peptidase 3	1.01859	0.956566	0.954993	0.934136	0.731139	0.58197
1876	Gene_Symbol=ANKMY2 Ankyrin repeat and MYND domain-containing protein 2	1.01859	0.941241	1.0666	0.62393	1.07647	0.630447
1261	Gene_Symbol=WDR37 WD repeat-containing protein 37	1.01859	0.991788	0.990832	0.956572	0.887156	0.638941
1109	Gene_Symbol=HNRPDL Isoform 1 of Heterogeneous nuclear ribonucleoprotein D-like	1.01859	0.945356	0.946237	0.927781	0.855067	0.646617
958	Gene_Symbol=PSMA3 Isoform 1 of Proteasome subunit alpha type-3	1.01859	0.967062	1.1272	0.932146	1.07647	0.653385
487	Gene_Symbol=NPTN Isoform 5 of Neuroplastin	1.01859	0.363236	0.879022	0.931005	0.758578	0.662067
1288	Gene_Symbol=KCTD12 BTB/POZ domain-containing protein KCTD12	1.01859	0.85828	0.801678	0.470461	0.937562	0.690369
1483	Gene_Symbol=STXBP5 Isoform 3 of Syntaxin-binding protein 5	1.01859	0.977814	0.963829	0.855009	0.855067	0.69412
1038	Gene_Symbol=GNB5 Isoform 1 of Guanine nucleotide-binding protein subunit beta-5	1.01859	0.911716	0.928966	0.967382	1.07647	0.695691
2016	Gene_Symbol=C9orf4 Uncharacterized protein C9orf4	1.01859	0.994645	1.09648	0.804613	1.13763	0.715446
2461	Gene_Symbol=ITCH Isoform 1 of E3 ubiquitin-protein ligase Itchy homolog	1.01859	0.997194	1.23595	0.716488	0.847227	0.755808
3014	Gene_Symbol=ABCE1 ATP-binding cassette sub-family E member 1	1.01859	0.964472	1.01859	0.907724	0.92045	0.769918
2633	Gene_Symbol=- cDNA FLJ52567, highly similar to Renin receptor	1.01859	0.953729	0.809096	0.693876	1.14815	0.773614
718	Gene_Symbol=UBE2V1 Isoform 2 of Ubiquitin-conjugating enzyme E2 variant 1	1.01859	0.915177	1.07647	0.841107	1.10662	0.7757
2932	Gene_Symbol=ACAD9 Acyl-CoA dehydrogenase family member 9, mitochondrial	1.01859	0.961625	0.801678	0.684322	0.862979	0.78716
1697	Gene_Symbol=PEX5L Isoform 2 of PEX5-related protein	1.01859	0.736816	0.963829	0.92271	0.92045	0.803146
3668	REVERSED Gene_Symbol=ERC1 Isoform 5 of ELKS/Rab6-interacting/CAST family member 1	1.01859	0.956959	0.903649	0.855985	0.879022	0.817484
1601	Gene_Symbol=ACP1 Isoform 1 of Low molecular weight phosphotyrosine protein phosphatase	1.01859	0.79516	1.04713	0.723777	1	0.820248
1515	Gene_Symbol=F2 Prothrombin (Fragment)	1.01859	0.984626	0.672977	0.497054	0.946237	0.831061
3263	Gene_Symbol=IGF2BP1 Insulin-like growth factor 2 mRNA-binding protein 1	1.01859	0.954339	0.809096	0.700585	1.09648	0.841677
618	Gene_Symbol=ETFB Isoform 1 of Electron transfer flavoprotein subunit beta	1.01859	0.945043	0.937562	0.708211	0.954993	0.848905
1316	Gene_Symbol=VPS45 Vacuolar protein sorting-associated protein 45	1.01859	0.885744	0.990832	0.813532	0.92045	0.848957
1726	Gene_Symbol=UBXN4 UBX domain-containing protein 4	1.01859	0.96048	0.963829	0.993826	0.685488	0.85931
1804	Gene_Symbol=CPT1A Isoform 2 of Carnitine O-palmitoyltransferase 1, liver isoform	1.01859	0.922398	0.963829	0.92495	0.946237	0.859483
3092	Gene_Symbol=CLPB cDNA FLJ53237, highly similar to Caseinolytic peptidase B protein	1.01859	0.924235	0.847227	0.608527	1.03753	0.864069
1677	Gene_Symbol=EDF1 Isoform 1 of Endothelial differentiation-related factor 1	1.01859	0.885211	0.946237	0.962874	0.981748	0.8643
3210	Gene_Symbol=CTTNBP2 cDNA FLJ39246 fis, clone OCBBF2008466	1.01859	0.948349	0.981748	0.982363	1.07647	0.867324
311	Gene_Symbol=CLIP2 Isoform 1 of CAP-Gly domain-containing linker protein 2	1.01859	0.733328	0.737904	0.0627291	0.895365	0.867804
2731	Gene_Symbol=RNF170 Isoform 3 of RING finger protein 170	1.01859	0.972287	1.13763	0.911141	1.11686	0.870687
2033	Gene_Symbol=SLC25A13 calcium-binding mitochondrial carrier protein Aralar2 isoform 1	1.01859	0.909216	0.809096	0.724988	1.07647	0.874144
3184	Gene_Symbol=CHMP1B Charged multivesicular body protein 1b	1.01859	0.945587	0.963829	0.953701	0.895365	0.876338
3934	REVERSED Gene_Symbol=C9orf144B Transmembrane protein C9orf144B	1.01859	0.945587	0.963829	0.953701	0.895365	0.876338
2542	Gene_Symbol=SLC6A1 Sodium- and chloride-dependent GABA transporter 1	1.01859	0.942451	0.928966	0.899392	0.903649	0.880132
1026	Gene_Symbol=EIF2S3 Eukaryotic translation initiation factor 2 subunit 3	1.01859	0.849441	0.83946	0.749597	0.847227	0.887254
2470	Gene_Symbol=KLK6 Isoform 1 of Kallikrein-6	1.01859	0.962452	0.816582	0.705177	1.05682	0.894098
1491	Gene_Symbol=CAMKK2 Isoform 7 of Calcium/calmodulin-dependent protein kinase kinase 2	1.01859	0.88839	1.11686	0.825441	1.15878	0.895672
2801	Gene_Symbol=TYMS Thymidylate synthase	1.01859	0.949324	0.937562	0.906452	0.937562	0.908272
2129	Gene_Symbol=KIAA0090 Putative uncharacterized protein KIAA0090	1.01859	0.946188	1.24738	0.661102	1.03753	0.917488
3334	Gene_Symbol=LOC391358 similar to CG12975	1.01859	0.953163	1.22462	0.684204	1.03753	0.920898
1612	Gene_Symbol=SCAMP3 Isoform 1 of Secretory carrier-associated membrane protein 3	1.01859	0.834407	1.14815	0.734479	0.847227	0.928556
1036	Gene_Symbol=MADD Isoform 7 of MAP kinase-activating death domain protein	1.01859	0.461427	1.03753	0.550832	0.963829	0.931739
1339	Gene_Symbol=TTYH1 Isoform 1 of Protein tweety homolog 1	1.01859	0.970695	1.10662	0.838848	0.990832	0.939122
2573	Gene_Symbol=FAM108A5P family with sequence similarity 108, member A5	1.01859	0.962056	1.22462	0.683078	1.02802	0.945247
3822	REVERSED Gene_Symbol=BLK BLK protein (Fragment)	1.01859	0.951905	1.07647	0.861368	0.963829	0.961871
1867	Gene_Symbol=TPRG1L Isoform 1 of Tumor protein p63-regulated gene 1-like protein	1.01859	0.943924	1.04713	0.970698	0.990832	0.96653
2002	Gene_Symbol=F3 Tissue factor	1.01859	0.954757	0.990832	0.952044	1.04713	0.968302
2962	Gene_Symbol=ATL3 Putative uncharacterized protein ATL3	1.01859	0.824741	1.00925	0.947124	1.00925	0.973174
1625	Gene_Symbol=RPS28 40S ribosomal protein S28	1.01859	0.918482	1.23595	0.712377	1	0.973197
3581	Gene_Symbol=HOOK3 Protein Hook homolog 3	1.01859	0.957941	1.00925	0.945626	0.990832	0.992284
1889	Gene_Symbol=PABPC4 Isoform 2 of Polyadenylate-binding protein 4	1.00925	0.00717308	0.972747	0.00638955	0.597035	0.00960278
116	Gene_Symbol=CCT5 T-complex protein 1 subunit epsilon	1.00925	0.024129	0.990832	0.342825	1	0.184352
864	Gene_Symbol=PIN1 Peptidyl-prolyl cis-trans isomerase NIMA-interacting 1	1.00925	0.534446	0.963829	0.776296	0.794328	0.298118
181	Gene_Symbol=P4HB Protein disulfide-isomerase	1.00925	0.929481	0.963829	0.570886	0.824138	0.333911
349	Gene_Symbol=HNRNPR Isoform 1 of Heterogeneous nuclear ribonucleoprotein R	1.00925	0.988915	0.855067	0.485477	0.809096	0.47852
1045	Gene_Symbol=WDR47 Isoform 2 of WD repeat-containing protein 47	1.00925	0.750993	0.801678	0.341373	1.11686	0.504191
2217	Gene_Symbol=POLR2B DNA-directed RNA polymerase	1.00925	0.941573	1.11686	0.609874	1.1695	0.563496
377	Gene_Symbol=SCRN1 secernin-1 isoform b	1.00925	0.738889	1.07647	0.659861	0.903649	0.57269
1908	Gene_Symbol=NAPEPLD cDNA FLJ59821, highly similar to Homo sapiens N-acyl-phosphatidylethanolamine-hydrolyzing phospholipase D (NAPE-PLD), mRNA	1.00925	0.854277	1.1272	0.484584	0.870964	0.580016
1098	Gene_Symbol=ILVBL Isoform 1 of Acetolactate synthase-like protein	1.00925	0.97833	1.04713	0.776108	0.954993	0.592231
1788	Gene_Symbol=SNPH Isoform 1 of Syntaphilin	1.00925	0.940612	0.928966	0.646613	1.23595	0.600614
2537	Gene_Symbol=WDR91 Isoform 2 of WD repeat-containing protein 91	1.00925	0.974935	0.809096	0.797152	0.625173	0.607569
1278	Gene_Symbol=SAR1A GTP-binding protein SAR1a	1.00925	0.84183	0.981748	0.666886	0.77983	0.609181
1022	Gene_Symbol=RPL24 19 kDa protein	1.00925	0.776684	0.954993	0.434409	0.92045	0.626753
1469	Gene_Symbol=DYNLL1 Dynein light chain 1, cytoplasmic	1.00925	0.986876	0.654636	0.465991	0.630957	0.636494
1826	Gene_Symbol=RTN1 Isoform RTN1-C of Reticulon-1	1.00925	0.953435	1.13763	0.806377	1.22462	0.647594
2790	Gene_Symbol=- hypothetical protein XP_002342234	1.00925	0.977516	1.13763	0.77773	1.25892	0.648308
3112	Gene_Symbol=AHRR Putative uncharacterized protein AHRR	1.00925	0.976396	1.49969	0.480471	0.77983	0.648896
3068	Gene_Symbol=DDHD1 phospholipase DDHD1 isoform b	1.00925	0.945544	1.0666	0.828483	0.855067	0.669676
2577	Gene_Symbol=PGAM4 Probable phosphoglycerate mutase 4	1.00925	0.967278	0.847227	0.751775	0.824138	0.717296
2329	Gene_Symbol=CYTH2 Isoform 1 of Cytohesin-2	1.00925	0.923573	0.946237	0.88491	1.15878	0.749308
1523	Gene_Symbol=DCTN4 dynactin subunit 4 isoform a	1.00925	0.938672	1.07647	0.801454	1.09648	0.75145
3081	Gene_Symbol=HSPA13 Heat shock 70 kDa protein 13	1.00925	0.973946	0.92045	0.884116	0.847227	0.753213
3111	Gene_Symbol=FAM160A2 Isoform 1 of FTS and Hook-interacting protein	1.00925	0.964692	1.24738	0.660661	1.15878	0.754483
1442	Gene_Symbol=ATPIF1 Putative uncharacterized protein DKFZp564G0422	1.00925	0.859837	0.954993	0.714051	0.963829	0.760905
3107	Gene_Symbol=C10orf119 Isoform 2 of UPF0557 protein C10orf119	1.00925	0.964124	0.824138	0.722621	0.862979	0.782179
2609	Gene_Symbol=DIAPH1 141 kDa protein	1.00925	0.995931	0.870964	0.76091	0.92045	0.782522
135	Gene_Symbol=NNT NAD(P) transhydrogenase, mitochondrial	1.00925	0.958058	0.954993	0.987639	0.981748	0.803327
2325	Gene_Symbol=SLC9A1 Solute carrier family 9 (Sodium/hydrogen exchanger), member 1	1.00925	0.919464	1.09648	0.871827	0.92045	0.806127
162	Gene_Symbol=SYN2 synapsin-2 isoform IIb	1.00925	0.928969	0.787046	0.692759	0.92045	0.807251
1294	Gene_Symbol=SRM Spermidine synthase	1.00925	0.94577	0.946237	0.961747	0.946237	0.810634
473	Gene_Symbol=PAFAH1B1 46 kDa protein	1.00925	0.632458	1.05682	0.890619	0.990832	0.823954
2676	Gene_Symbol=STMN2 Stathmin-2	1.00925	0.964346	0.928966	0.898543	1.10662	0.831265
926	Gene_Symbol=RPS13 40S ribosomal protein S13	1.00925	0.99662	1.19124	0.986736	1.30617	0.835712
320	Gene_Symbol=DDX17 Isoform 2 of Probable ATP-dependent RNA helicase DDX17	1.00925	0.559285	1.00925	0.850767	0.972747	0.844164
1017	Gene_Symbol=GSR Isoform Mitochondrial of Glutathione reductase, mitochondrial	1.00925	0.893917	0.92045	0.655105	1.11686	0.853543
2757	Gene_Symbol=RPE;LOC729020 Putative uncharacterized protein RPE	1.00925	0.961433	0.801678	0.687356	0.895365	0.854535
1609	Gene_Symbol=LY6H lymphocyte antigen 6H isoform b	1.00925	0.764546	1.07647	0.738331	0.847227	0.857827
1253	Gene_Symbol=SERPINB6 Serpin B6	1.00925	0.742056	1	0.56262	1.00925	0.860844
1473	Gene_Symbol=HIP1R Huntingtin-interacting protein 1-related protein	1.00925	0.963921	0.990832	0.960385	1.01859	0.863731
1572	Gene_Symbol=OSBPL8 Isoform 2 of Oxysterol-binding protein-related protein 8	1.00925	0.741863	0.847227	0.522581	0.972747	0.867717
950	Gene_Symbol=FDXR cDNA FLJ59457, highly similar to NADPH:adrenodoxin oxidoreductase, mitochondrial	1.00925	0.924718	0.972747	0.978628	1.01859	0.874181
3300	Gene_Symbol=KIAA0528 cDNA FLJ54447	1.00925	0.972898	0.855067	0.773354	0.928966	0.891603
1350	Gene_Symbol=PRNP Isoform 2 of Major prion protein	1.00925	0.9598	1.10662	0.699064	1.00925	0.897457
2798	Gene_Symbol=PRRT1 Isoform 1 of Proline-rich transmembrane protein 1	1.00925	0.967134	0.981748	0.98398	0.963829	0.950725
1767	Gene_Symbol=NBEA Neurobeachin, isoform CRA_e	1.00925	0.837341	0.972747	0.994887	1.02802	0.971441
3441	REVERSED Gene_Symbol=CCDC61 coiled-coil domain-containing protein 61	1.00925	0.969853	1	0.979355	1.00925	0.975654
2009	Gene_Symbol=PCBD1 Pterin-4-alpha-carbinolamine dehydratase	1.00925	0.962763	0.937562	0.818337	1	0.986264
1688	Gene_Symbol=EDC4 Isoform 1 of Enhancer of mRNA-decapping protein 4	1.00925	0.973245	0.787046	0.663486	1	0.989168
239	Gene_Symbol=NCDN Isoform 2 of Neurochondrin	1	0.666033	1.02802	0.312082	1.03753	0.104193
4	Gene_Symbol=DYNC1H1 Cytoplasmic dynein 1 heavy chain 1	1	0.0186215	0.990832	0.337002	1	0.106931
301	Gene_Symbol=- 147 kDa protein	1	0.42364	1.00925	0.607318	0.928966	0.212079
332	Gene_Symbol=C4A C4A protein	1	0.683734	0.831764	0.887463	0.887156	0.216593
1930	Gene_Symbol=MTIF2 Translation initiation factor IF-2, mitochondrial	1	0.227216	0.946237	0.920554	0.879022	0.402482
1412	Gene_Symbol=ASAP1 Isoform 2 of Arf-GAP with SH3 domain, ANK repeat and PH domain-containing protein 1	1	0.897247	1.02802	0.787452	1.15878	0.405058
378	Gene_Symbol=MAPK1 Mitogen-activated protein kinase 1	1	0.760972	0.847227	0.57922	0.831764	0.431467
2388	Gene_Symbol=SNX30 Sorting nexin-30	1	0.951389	1.0666	0.818429	0.711214	0.466911
2930	Gene_Symbol=ACSS3 Isoform 1 of Acyl-CoA synthetase short-chain family member 3, mitochondrial	1	0.915945	1.05682	0.643485	0.928966	0.471404
41	Gene_Symbol=HSPD1 60 kDa heat shock protein, mitochondrial	1	0.0975046	0.981748	0.201897	0.981748	0.473249
2426	Gene_Symbol=GFM1 69 kDa protein	1	0.992517	0.809096	0.66226	0.666807	0.479796
340	Gene_Symbol=KPNB1 Importin subunit beta-1	1	0.935077	1.1695	0.275646	1.11686	0.481837
453	Gene_Symbol=PHYHIPL Isoform 1 of Phytanoyl-CoA hydroxylase-interacting protein-like	1	0.906658	1.04713	0.939792	1.0666	0.486169
59	Gene_Symbol=AP2A1 Isoform B of AP-2 complex subunit alpha-1	1	0.568154	0.92045	0.682391	0.887156	0.524295
1488	Gene_Symbol=KCNA2 Potassium voltage-gated channel subfamily A member 2	1	0.911763	1.01859	0.917244	0.912011	0.566615
14	Gene_Symbol=GAPDH Glyceraldehyde-3-phosphate dehydrogenase	1	0.464664	0.972747	0.2662	0.981748	0.596526
1887	Gene_Symbol=DNM1 Isoform 4 of Dynamin-1	1	0.963962	1.01859	0.809449	0.92045	0.604744
1680	Gene_Symbol=PDHX Pyruvate dehydrogenase protein X component, mitochondrial	1	0.888128	0.963829	0.786915	0.92045	0.607148
537	Gene_Symbol=ME3 NADP-dependent malic enzyme, mitochondrial	1	0.716723	0.816582	0.414697	0.912011	0.639702
1810	Gene_Symbol=MAPK8IP3 Isoform 1 of C-Jun-amino-terminal kinase-interacting protein 3	1	0.846536	0.903649	0.548984	0.954993	0.661774
1526	Gene_Symbol=IQSEC2 Isoform 1 of IQ motif and SEC7 domain-containing protein 2	1	0.997215	0.816582	0.578031	0.77983	0.706533
2359	Gene_Symbol=C14orf2 6.8 kDa mitochondrial proteolipid	1	0.98345	1.07647	0.876371	1.19124	0.713097
3942	REVERSED Gene_Symbol=HTRA2 Isoform 4 of Serine protease HTRA2, mitochondrial	1	0.984455	0.963829	0.950854	1.19124	0.719693
1364	Gene_Symbol=AKR1C1 Aldo-keto reductase family 1 member C1	1	0.841007	0.887156	0.752258	0.937562	0.731862
153	Gene_Symbol=PFKP 6-phosphofructokinase type C	1	0.746159	1.08643	0.80523	1.00925	0.738186
3364	REVERSED Gene_Symbol=UGGT2 UDP-glucose:glycoprotein glucosyltransferase 2	1	0.92815	1	0.897535	1.09648	0.75624
525	Gene_Symbol=PCCA Isoform 2 of Propionyl-CoA carboxylase alpha chain, mitochondrial	1	0.918056	1	0.98574	0.972747	0.772215
2506	Gene_Symbol=FLAD1 Isoform 1 of FAD synthase	1	0.986895	0.990832	0.999344	1.13763	0.790659
3032	Gene_Symbol=PSD Isoform 2 of PH and SEC7 domain-containing protein 1	1	0.96406	1.03753	0.925079	0.928966	0.791302
2821	Gene_Symbol=PRMT1 protein arginine N-methyltransferase 1 isoform 3	1	0.989586	0.954993	0.946178	0.870964	0.803574
1416	Gene_Symbol=GABBR2 Gamma-aminobutyric acid type B receptor subunit 2	1	0.740477	0.954993	0.912668	0.937562	0.803754
1227	Gene_Symbol=SUGT1 Isoform 1 of Suppressor of G2 allele of SKP1 homolog	1	0.96003	0.981748	0.974632	0.946237	0.805647
3327	Gene_Symbol=MAGOHB 11 kDa protein	1	0.988479	0.862979	0.782389	0.879022	0.80777
1255	Gene_Symbol=ADAM22 Isoform 5 of Disintegrin and metalloproteinase domain-containing protein 22	1	0.688707	1.1272	0.621109	0.990832	0.810919
2141	Gene_Symbol=ILK Integrin-linked protein kinase	1	0.984058	0.946237	0.898092	0.912011	0.831553
2928	Gene_Symbol=PIK3CB 15 kDa protein	1	0.984316	1.02802	0.934063	1.07647	0.833428
3080	Gene_Symbol=SNRPA U1 small nuclear ribonucleoprotein A	1	0.995269	1.15878	0.786479	0.903649	0.849667
1732	Gene_Symbol=FXYD6 FXYD domain-containing ion transport regulator 6	1	0.870085	1.34276	0.653309	1.15878	0.859459
1233	Gene_Symbol=NEDD8 9 kDa protein	1	0.635078	1.04713	0.958539	1.0666	0.860547
3995	Gene_Symbol=PITPNC1 Isoform 1 of Cytoplasmic phosphatidylinositol transfer protein 1	1	0.997131	1.10662	0.805769	1.08643	0.86414
3135	Gene_Symbol=TPM3 tropomyosin alpha-3 chain isoform 5	1	0.903087	0.937562	0.988472	0.990832	0.865612
2399	Gene_Symbol=ARF6 ADP-ribosylation factor 6	1	0.990242	1.07647	0.867439	1.07647	0.867029
1280	Gene_Symbol=MLLT4 Isoform 1 of Afadin	1	0.904631	0.954993	0.783708	1.03753	0.867361
2453	Gene_Symbol=GABARAPL1 cDNA FLJ59143, highly similar to Gamma-aminobutyric acid receptor-associated protein-like 1	1	0.938093	1.14815	0.987195	0.981748	0.88179
2657	Gene_Symbol=BSDC1 Isoform 2 of BSD domain-containing protein 1	1	0.98271	0.862979	0.780193	0.92045	0.883302
598	Gene_Symbol=MIF Macrophage migration inhibitory factor	1	0.990524	1.83654	0.801449	1.27057	0.901355
2083	Gene_Symbol=SNRPEL1 Putative small nuclear ribonucleoprotein polypeptide E-like protein 1	1	0.936808	0.954993	0.940824	0.847227	0.918001
2499	Gene_Symbol=TXNRD2 Putative uncharacterized protein TXNRD2	1	0.858512	0.981748	0.871425	0.990832	0.942594
2615	Gene_Symbol=CPSF7 Isoform 3 of Cleavage and polyadenylation specificity factor subunit 7	1	0.989938	0.972747	0.96779	0.963829	0.950338
2503	Gene_Symbol=CTBP2 C-terminal binding protein 2	1	0.974128	0.990832	0.990002	0.954993	0.955515
1037	Gene_Symbol=EIF3A Eukaryotic translation initiation factor 3 subunit A	1	0.947329	1.51356	0.48427	1.11686	0.960677
2279	Gene_Symbol=MTDH Protein LYRIC	1	0.986496	1	0.971688	0.990832	0.96927
2953	Gene_Symbol=RUNDC3A Isoform 1 of RUN domain-containing protein 3A	1	0.980775	0.83946	0.745488	0.981748	0.981885
2551	Gene_Symbol=STAM Isoform 2 of Signal transducing adapter molecule 1	1	0.916383	0.847227	0.762051	0.981748	0.990041
2858	Gene_Symbol=MRPS34 Mitochondrial 28S ribosomal protein S34	1	0.761964	0.946237	0.950787	0.912011	0.99917
819	Gene_Symbol=PSMA2 Proteasome subunit alpha type-2	0.990832	0.368845	0.77983	0.815532	0.691831	0.119836
304	Gene_Symbol=PCMT1 Isoform 1 of Protein-L-isoaspartate(D-aspartate) O-methyltransferase	0.990832	0.917835	0.801678	0.263233	0.648634	0.123072
1302	Gene_Symbol=WASF3 WASF3 protein	0.990832	0.698228	0.954993	0.903157	0.724436	0.180936
1815	Gene_Symbol=SF3A3 Splicing factor 3A subunit 3	0.990832	0.749472	1.01859	0.978253	0.524808	0.352186
432	Gene_Symbol=ACTN2 Alpha-actinin-2	0.990832	0.722366	0.887156	0.82503	0.801678	0.370844
144	Gene_Symbol=CFL1 Cofilin-1	0.990832	0.899998	0.816582	0.416079	0.691831	0.386644
908	Gene_Symbol=EIF4A3 Eukaryotic initiation factor 4A-III	0.990832	0.770736	1.69044	0.379443	1.64437	0.392312
2429	Gene_Symbol=RPL35A 60S ribosomal protein L35a	0.990832	0.96434	1.13763	0.402848	1.08643	0.396785
1507	Gene_Symbol=DNAJA2 DnaJ homolog subfamily A member 2	0.990832	0.511024	0.831764	0.942226	0.765597	0.440697
1236	Gene_Symbol=EFTUD2 116 kDa U5 small nuclear ribonucleoprotein component isoform b	0.990832	0.772628	1.02802	0.686521	1.1272	0.443426
245	Gene_Symbol=HNRNPK Isoform 3 of Heterogeneous nuclear ribonucleoprotein K	0.990832	0.80953	0.92045	0.851546	0.963829	0.509112
1062	Gene_Symbol=NECAP1 Isoform 1 of Adaptin ear-binding coat-associated protein 1	0.990832	0.941901	0.847227	0.551057	1.0666	0.511261
39	Gene_Symbol=EEF2 Elongation factor 2	0.990832	0.730202	0.981748	0.74586	0.972747	0.592268
923	Gene_Symbol=C5orf33 Isoform 1 of UPF0465 protein C5orf33	0.990832	0.909196	0.946237	0.917081	0.816582	0.608889
3070	Gene_Symbol=CDKL3 Isoform 1 of Cyclin-dependent kinase-like 3	0.990832	0.952711	1.41906	0.549779	0.711214	0.62104
1340	Gene_Symbol=ETFDH Electron transfer flavoprotein-ubiquinone oxidoreductase, mitochondrial	0.990832	0.782681	1.00925	0.923018	0.912011	0.685103
3510	Gene_Symbol=BAG2 BAG family molecular chaperone regulator 2	0.990832	0.992602	0.855067	0.766891	1.21339	0.69582
65	Gene_Symbol=MYO5A Isoform 2 of Myosin-Va	0.990832	0.66224	1.0666	0.83033	1.03753	0.710541
644	Gene_Symbol=GNB2 Guanine nucleotide-binding protein G(I)/G(S)/G(T) subunit beta-2	0.990832	0.736372	1.05682	0.80269	0.963829	0.719475
346	Gene_Symbol=TMOD2 Tropomodulin-2	0.990832	0.369435	1.1695	0.661052	1.05682	0.722363
2538	Gene_Symbol=TTC7B Isoform 1 of Tetratricopeptide repeat protein 7B	0.990832	0.881304	1.2942	0.654234	1.08643	0.750541
818	Gene_Symbol=EPB49 Isoform Long of Dematin	0.990832	0.946844	1	0.87958	1.04713	0.755283
1944	Gene_Symbol=MVD Diphosphomevalonate decarboxylase	0.990832	0.814167	0.963829	0.9418	0.981748	0.760247
1547	Gene_Symbol=SRSF6 Isoform SRP55-3 of Serine/arginine-rich splicing factor 6	0.990832	0.73379	0.954993	0.661431	0.990832	0.766133
2873	Gene_Symbol=SLC39A10 15 kDa protein	0.990832	0.981666	0.972747	0.989349	0.870964	0.771936
385	Gene_Symbol=VSNL1 Visinin-like protein 1	0.990832	0.917945	1.09648	0.948751	0.981748	0.773702
2415	Gene_Symbol=EFR3B 89 kDa protein	0.990832	0.947992	0.831764	0.716114	0.862979	0.778099
2709	Gene_Symbol=KAZ Isoform 1 of Kazrin	0.990832	0.994801	0.879022	0.81548	1.13763	0.785343
1956	Gene_Symbol=SLC25A46 47 kDa protein	0.990832	0.95289	1	0.895339	1.01859	0.786907
2765	Gene_Symbol=RBBP9 Isoform 1 of Putative hydrolase RBBP9	0.990832	0.995809	1.04713	0.91429	0.870964	0.805887
2652	Gene_Symbol=REEP2 Isoform 1 of Receptor expression-enhancing protein 2	0.990832	0.993212	1.05682	0.878486	1.10662	0.807642
1407	Gene_Symbol=NECAB2 N-terminal EF-hand calcium-binding protein 2	0.990832	0.952196	0.937562	0.862171	0.963829	0.835723
610	Gene_Symbol=EPN1 Isoform 3 of Epsin-1	0.990832	0.741172	0.928966	0.590129	0.990832	0.838924
3972	Gene_Symbol=IQCE Putative uncharacterized protein IQCE	0.990832	0.99871	1.22462	0.679444	1.09648	0.845617
515	Gene_Symbol=IQSEC1 Protein	0.990832	0.928212	1.00925	0.950063	0.870964	0.846626
2772	Gene_Symbol=ADO 2-aminoethanethiol dioxygenase	0.990832	0.996751	0.963829	0.958758	0.912011	0.870701
2193	Gene_Symbol=MAP2K2 Dual specificity mitogen-activated protein kinase kinase 2	0.990832	0.971665	1.03753	0.989209	0.870964	0.880954
3429	Gene_Symbol=CELF5 Isoform 2 of CUGBP Elav-like family member 5	0.990832	0.997738	1.0666	0.881161	1.05682	0.892075
2835	Gene_Symbol=FAM89B family with sequence similarity 89, member B isoform 3	0.990832	0.995682	1.07647	0.868755	1.03753	0.920708
2794	Gene_Symbol=TP53RK TP53-regulating kinase	0.990832	0.981316	1.1272	0.833973	1.02802	0.960014
3743	Gene_Symbol=SKA3 Isoform 1 of Spindle and kinetochore-associated protein 3	0.990832	0.962565	1.07647	0.897312	1.04713	0.964501
1882	Gene_Symbol=PFDN1 Prefoldin subunit 1	0.990832	0.87649	0.912011	0.702955	1.01859	0.964879
2722	Gene_Symbol=INPP1 Inositol polyphosphate 1-phosphatase	0.990832	0.969064	1.01859	0.996632	1	0.965773
3084	Gene_Symbol=ATAD1 Isoform 1 of ATPase family AAA domain-containing protein 1	0.990832	0.995612	0.847227	0.758165	0.972747	0.973064
1869	Gene_Symbol=PGAM5;PXMP2 Isoform 2 of Serine/threonine-protein phosphatase PGAM5, mitochondrial	0.990832	0.996052	0.954993	0.861612	0.855067	0.985126
1204	Gene_Symbol=VPS26A Vacuolar protein sorting-associated protein 26A	0.990832	0.94159	0.963829	0.807876	1.00925	0.985474
1533	Gene_Symbol=FKBP2 Peptidyl-prolyl cis-trans isomerase FKBP2	0.990832	0.677677	1.07647	0.780582	0.981748	0.993298
2520	Gene_Symbol=KALRN kalirin isoform 3	0.981748	0.00780419	1.27057	0.00748534	1.10662	0.00574496
7	Gene_Symbol=MAP2 Isoform 3 of Microtubule-associated protein 2	0.981748	0.632533	0.981748	0.243455	0.963829	0.133498
1063	Gene_Symbol=LHPP Phospholysine phosphohistidine inorganic pyrophosphate phosphatase	0.981748	0.512599	0.963829	0.675887	0.772681	0.194651
295	Gene_Symbol=AP2M1 Isoform 2 of AP-2 complex subunit mu	0.981748	0.492895	1.10662	0.78971	0.954993	0.240842
1535	Gene_Symbol=TMEM43 Transmembrane protein 43	0.981748	0.854597	0.409261	0.152101	0.549541	0.271222
2698	Gene_Symbol=- cDNA FLJ46889 fis, clone UTERU3017995, highly similar to Homo sapiens likely ortholog of rat p47	0.981748	0.991784	1.15878	0.762981	2.07014	0.311619
22	Gene_Symbol=DPYSL2 Dihydropyrimidinase-related protein 2	0.981748	0.961896	0.981748	0.574173	0.972747	0.357367
2705	Gene_Symbol=KDELC2 Isoform 1 of KDEL motif-containing protein 2	0.981748	0.954096	0.903649	0.831715	0.519996	0.424449
2186	Gene_Symbol=REEP1 cDNA FLJ59929, highly similar to Receptor expression-enhancing protein 1	0.981748	0.983554	1.00925	0.966621	1.38038	0.487408
338	Gene_Symbol=IDH3A Isoform 1 of Isocitrate dehydrogenase [NAD] subunit alpha, mitochondrial	0.981748	0.748353	1.08643	0.733561	0.963829	0.515031
417	Gene_Symbol=HNRNPA3 Isoform 1 of Heterogeneous nuclear ribonucleoprotein A3	0.981748	0.904091	0.963829	0.734357	0.887156	0.528301
2232	Gene_Symbol=UBE2E2 22 kDa protein	0.981748	0.955467	0.92045	0.811116	0.831764	0.572861
2876	Gene_Symbol=KCTD8 BTB/POZ domain-containing protein KCTD8	0.981748	0.944247	1	0.98699	0.870964	0.573127
1354	Gene_Symbol=CELF2 CUGBP Elav-like family member 2 isoform 2	0.981748	0.719448	0.77983	0.434669	0.794328	0.594552
663	Gene_Symbol=RUVBL2 RuvB-like 2	0.981748	0.852933	0.963829	0.768488	0.879022	0.610475
2255	Gene_Symbol=VAMP3 Vesicle-associated membrane protein 3	0.981748	0.981766	0.972747	0.968275	0.758578	0.615538
2449	Gene_Symbol=KIAA0196 Protein KIAA0196 variant (Fragment)	0.981748	0.990231	1.01859	0.952951	0.744732	0.641119
2315	Gene_Symbol=MESDC2 LDLR chaperone MESD	0.981748	0.966766	1.07647	0.7623	0.879022	0.642478
1679	Gene_Symbol=PPM1A protein phosphatase 1A isoform 3	0.981748	0.991079	0.870964	0.764822	0.816582	0.654775
2407	Gene_Symbol=ARL1 ADP-ribosylation factor-like protein 1	0.981748	0.942639	1.11686	0.879399	0.794328	0.672629
1923	Gene_Symbol=CAPN5 Calpain-5	0.981748	0.871223	1.03753	0.888294	0.954993	0.683015
2513	Gene_Symbol=RMND5A Isoform 1 of Protein RMD5 homolog A	0.981748	0.981506	1.02802	0.936324	0.809096	0.699146
2771	Gene_Symbol=MRPS17;ZNF713 28S ribosomal protein S17, mitochondrial precursor	0.981748	0.999478	0.862979	0.820435	1.25892	0.701611
1360	Gene_Symbol=ABCD3 Isoform 2 of ATP-binding cassette sub-family D member 3	0.981748	0.834583	0.731139	0.538508	0.862979	0.712998
1110	Gene_Symbol=KPNA2 Karyopherin alpha 2	0.981748	0.936594	1.08643	0.750633	0.60256	0.71563
931	Gene_Symbol=EIF5 Eukaryotic translation initiation factor 5	0.981748	0.765752	0.887156	0.613154	0.597035	0.71765
2206	Gene_Symbol=PSMD8 26S proteasome non-ATPase regulatory subunit 8	0.981748	0.697195	1.02802	0.912004	1.0666	0.733915
1860	Gene_Symbol=RPL38 60S ribosomal protein L38	0.981748	0.957028	0.519996	0.79019	0.356451	0.750233
2880	Gene_Symbol=CCDC47 Isoform 2 of Coiled-coil domain-containing protein 47	0.981748	0.987915	0.824138	0.721312	0.847227	0.755368
414	Gene_Symbol=ME1 NADP-dependent malic enzyme	0.981748	0.80653	0.831764	0.791656	0.772681	0.767386
2039	Gene_Symbol=ARL8B cDNA FLJ56285, highly similar to ADP-ribosylation factor-like protein 8B	0.981748	0.968653	1	0.907166	0.912011	0.768636
2645	Gene_Symbol=PRPF4 Isoform 1 of U4/U6 small nuclear ribonucleoprotein Prp4	0.981748	0.982651	1.1695	0.74853	0.862979	0.779138
1715	Gene_Symbol=PPAT Amidophosphoribosyltransferase	0.981748	0.986528	1.05682	0.853784	1.07647	0.780697
1020	Gene_Symbol=CPE Carboxypeptidase E precursor	0.981748	0.899341	0.847227	0.693944	0.862979	0.783007
3002	Gene_Symbol=STT3A Dolichyl-diphosphooligosaccharide--protein glycosyltransferase subunit STT3A	0.981748	0.994252	1.09648	0.601202	1.00925	0.791142
1487	Gene_Symbol=IPO7 Importin-7	0.981748	0.83886	0.809096	0.695334	0.92045	0.810805
2197	Gene_Symbol=SBDS Ribosome maturation protein SBDS	0.981748	0.892868	1.34276	0.537454	1.10662	0.813163
1057	Gene_Symbol=ACOT9 Isoform 1 of Acyl-coenzyme A thioesterase 9, mitochondrial	0.981748	0.845062	0.870964	0.214337	0.912011	0.813586
1589	Gene_Symbol=BAG5 Isoform 2 of BAG family molecular chaperone regulator 5	0.981748	0.959248	1.01859	0.946658	1.0666	0.834086
2809	Gene_Symbol=EIF1AXP1;EIF1AX Eukaryotic translation initiation factor 1A, X-chromosomal	0.981748	0.985759	0.895365	0.843553	0.895365	0.836976
3213	Gene_Symbol=TBC1D24 Isoform 2 of TBC1 domain family member 24	0.981748	0.951944	1.1272	0.730744	1.10662	0.838648
995	Gene_Symbol=VPS26B Vacuolar protein sorting-associated protein 26B	0.981748	0.815311	0.972747	0.821346	1.03753	0.838753
2827	Gene_Symbol=SHISA4 Protein shisa-4	0.981748	0.985646	1.05682	0.890296	1.07647	0.86715
3559	REVERSED Gene_Symbol=LSM11 U7 snRNA-associated Sm-like protein LSm11	0.981748	0.992039	0.92045	0.882156	0.912011	0.871903
2634	Gene_Symbol=GLG1 79 kDa protein	0.981748	0.983824	1.09648	0.844422	0.92045	0.879458
2371	Gene_Symbol=PPP1R1B 24 kDa protein	0.981748	0.980261	0.895365	0.806741	0.937562	0.893812
2474	Gene_Symbol=ITPK1 Isoform 1 of Inositol-tetrakisphosphate 1-kinase	0.981748	0.946055	0.887156	0.648741	0.972747	0.895974
2941	Gene_Symbol=ADCY1 Adenylate cyclase 1 (Brain), isoform CRA_b	0.981748	0.984408	1.04713	0.91256	1.04713	0.913366
1532	Gene_Symbol=U2AF2 Isoform 2 of Splicing factor U2AF 65 kDa subunit	0.981748	0.91993	0.879022	0.876705	0.870964	0.922395
2947	Gene_Symbol=CLCN4 81 kDa protein	0.981748	0.911122	0.972747	0.872898	0.946237	0.922749
3006	Gene_Symbol=NBAS Isoform 2 of Neuroblastoma-amplified sequence	0.981748	0.908842	0.831764	0.688402	0.981748	0.927757
3157	Gene_Symbol=NR1I3 nuclear receptor subfamily 1 group I member 3 isoform 1	0.981748	0.908842	0.831764	0.688402	0.981748	0.927757
2358	Gene_Symbol=GFRA2 Isoform 1 of GDNF family receptor alpha-2	0.981748	0.947864	0.954993	0.974994	0.972747	0.934089
2616	Gene_Symbol=RLTPR Leucine-rich repeat-containing protein 16C	0.981748	0.982401	1.03753	0.921866	1.01859	0.947954
2343	Gene_Symbol=SRSF2 Serine/arginine-rich splicing factor 2	0.981748	0.958171	1.0666	0.90456	0.972747	0.949587
3536	Gene_Symbol=- Microfibrillar protein 2 (Fragment)	0.981748	0.978863	1.1695	0.749538	1.01859	0.951633
2261	Gene_Symbol=PSMD9 Isoform p27-L of 26S proteasome non-ATPase regulatory subunit 9	0.981748	0.988382	1.00925	0.983413	0.972747	0.966255
883	Gene_Symbol=RPL8 60S ribosomal protein L8	0.981748	0.987938	0.801678	0.783072	0.912011	0.972111
558	Gene_Symbol=CYB5R3 NADH-cytochrome b5 reductase 3 isoform 3	0.981748	0.901187	0.928966	0.898783	1.00925	0.9781
2333	Gene_Symbol=DDHD2 cDNA FLJ45096 fis, clone BRAWH3030910, highly similar to Homo sapiens DDHD domain containing 2 (DDHD2), mRNA	0.981748	0.992475	0.963829	0.927398	1.01859	0.981015
2195	Gene_Symbol=C16orf58 Isoform 1 of UPF0420 protein C16orf58	0.981748	0.980493	1.02802	0.874934	1.00925	0.982073
2621	Gene_Symbol=SLC30A9 Zinc transporter 9	0.981748	0.978786	1.05682	0.89326	0.981748	0.984765
3844	Gene_Symbol=PLCG1 Isoform 1 of 1-phosphatidylinositol-4,5-bisphosphate phosphodiesterase gamma-1	0.981748	0.987328	1.15878	0.765433	1	0.989608
2314	Gene_Symbol=LYRM7 LYR motif-containing protein 7	0.981748	0.934354	1.07647	0.856851	0.981748	0.992041
1849	Gene_Symbol=RALB cDNA FLJ45773 fis, clone NETRP2003448, highly similar to Ras-related protein RAL-B	0.981748	0.992051	0.963829	0.971676	1	0.999532
3	Gene_Symbol=SPTBN1 Isoform Long of Spectrin beta chain, brain 1	0.972747	0.0242746	0.972747	0.01136	0.963829	0.000149113
66	Gene_Symbol=ATP5B ATP synthase subunit beta, mitochondrial	0.972747	0.180602	0.981748	0.375403	0.963829	0.0586844
481	Gene_Symbol=ST13 Hsc70-interacting protein	0.972747	0.722493	0.801678	0.273736	0.717794	0.123133
768	Gene_Symbol=ATP5J ATP synthase-coupling factor 6, mitochondrial isoform b precursor	0.972747	0.735767	0.879022	0.319223	0.685488	0.153395
964	Gene_Symbol=LRP1 Prolow-density lipoprotein receptor-related protein 1	0.972747	0.736337	1.05682	0.432687	0.77983	0.161592
168	Gene_Symbol=SEPT11 Putative uncharacterized protein SEPT11	0.972747	0.682664	0.83946	0.367148	0.77983	0.34223
355	Gene_Symbol=FLOT1 Flotillin-1	0.972747	0.909866	1.0666	0.572368	1.14815	0.379126
2477	Gene_Symbol=RAB15 Isoform 1 of Ras-related protein Rab-15	0.972747	0.84973	1.1272	0.674006	1.2942	0.410799
1220	Gene_Symbol=PLXNA1 cDNA FLJ57256, highly similar to Plexin-A1	0.972747	0.923126	1.11686	0.740836	1.19124	0.418285
542	Gene_Symbol=G6PD Isoform 3 of Glucose-6-phosphate 1-dehydrogenase	0.972747	0.406868	1.21339	0.859427	0.895365	0.421876
125	Gene_Symbol=GSN gelsolin isoform c	0.972747	0.557355	0.963829	0.910408	0.928966	0.449275
1962	Gene_Symbol=C1orf69 Putative transferase C1orf69, mitochondrial	0.972747	0.967859	0.92045	0.883708	0.648634	0.474076
1561	Gene_Symbol=SIRT5 Isoform 2 of NAD-dependent deacetylase sirtuin-5	0.972747	0.949296	0.870964	0.727548	0.765597	0.503895
421	Gene_Symbol=MPP2 Isoform 1 of MAGUK p55 subfamily member 2	0.972747	0.922022	0.937562	0.858153	0.870964	0.517622
1225	Gene_Symbol=PIP4K2C Phosphatidylinositol-5-phosphate 4-kinase type-2 gamma	0.972747	0.928604	1.07647	0.851908	0.794328	0.533976
3989	Gene_Symbol=BUD13 Isoform 1 of BUD13 homolog	0.972747	0.976075	0.981748	0.98655	0.711214	0.551543
573	Gene_Symbol=PRKCE Protein kinase C epsilon type	0.972747	0.860538	0.954993	0.40112	0.928966	0.555527
3211	Gene_Symbol=GDPD1 Isoform 1 of Glycerophosphodiester phosphodiesterase domain-containing protein 1	0.972747	0.973425	1.08643	0.849378	0.717794	0.558627
1801	Gene_Symbol=WASL Neural Wiskott-Aldrich syndrome protein	0.972747	0.93972	0.704693	0.597424	0.679204	0.570747
3447	REVERSED Gene_Symbol=LOC100288658 hypothetical protein XP_002342750	0.972747	0.972819	0.937562	0.923678	0.608135	0.629687
2849	Gene_Symbol=RPS15 40S ribosomal protein S15	0.972747	0.969766	0.946237	0.913788	1.20226	0.663066
1745	Gene_Symbol=DGKZ diacylglycerol kinase zeta isoform 3	0.972747	0.884469	1.01859	0.818905	1.03753	0.712959
3321	Gene_Symbol=- cDNA FLJ57775, highly similar to Homo sapiens nuclear factor of activated T-cells, cytoplasmic, calcineurin-dependent 2 interacting protein, mRNA	0.972747	0.976777	0.83946	0.745395	0.824138	0.714468
2815	Gene_Symbol=RABAC1 Prenylated Rab acceptor protein 1	0.972747	0.96644	1.05682	0.894966	0.824138	0.718078
1381	Gene_Symbol=GNG10 Guanine nucleotide-binding protein G(I)/G(S)/G(O) subunit gamma-10	0.972747	0.483952	0.981748	0.877247	1	0.72023
2035	Gene_Symbol=RBBP4 46 kDa protein	0.972747	0.970883	0.928966	0.894896	1.19124	0.72038
1374	Gene_Symbol=PPA2 Isoform 3 of Inorganic pyrophosphatase 2, mitochondrial	0.972747	0.641162	0.847227	0.756303	0.963829	0.729668
457	Gene_Symbol=SEPT3 40 kDa protein	0.972747	0.654586	0.963829	0.981284	1.03753	0.73272
928	Gene_Symbol=EPS15L1 Epidermal growth factor receptor substrate 15-like 1	0.972747	0.813003	1.03753	0.698308	0.963829	0.742655
1492	Gene_Symbol=NOVA2 RNA-binding protein Nova-2	0.972747	0.83968	0.912011	0.787717	0.963829	0.760944
2131	Gene_Symbol=CNTFR Ciliary neurotrophic factor receptor subunit alpha	0.972747	0.928706	0.912011	0.709714	0.928966	0.765049
529	Gene_Symbol=ABR active breakpoint cluster region-related protein isoform c	0.972747	0.97531	0.903649	0.797367	0.83946	0.768611
3998	Gene_Symbol=TMEM70 Isoform 1 of Transmembrane protein 70, mitochondrial	0.972747	0.932461	0.963829	0.882518	0.954993	0.81517
2574	Gene_Symbol=C11orf58 Small acidic protein	0.972747	0.964711	0.972747	0.972399	0.887156	0.819724
1555	Gene_Symbol=KPNA4 Importin subunit alpha-4	0.972747	0.948832	0.831764	0.805157	0.954993	0.832713
1183	Gene_Symbol=PPP1R9B neurabin-2	0.972747	0.835825	0.824138	0.504769	0.937562	0.835388
2784	Gene_Symbol=CSNK1G3 Isoform 1 of Casein kinase I isoform gamma-3	0.972747	0.958634	1.02802	0.95229	0.903649	0.843947
1971	Gene_Symbol=GMPPA Isoform 2 of Mannose-1-phosphate guanyltransferase alpha	0.972747	0.942612	1.09648	0.712681	1.00925	0.847925
2701	Gene_Symbol=WASF2 Wiskott-Aldrich syndrome protein family member 2	0.972747	0.965358	0.937562	0.906642	0.870964	0.850725
2752	Gene_Symbol=EXOC2 Exocyst complex component 2	0.972747	0.931339	0.855067	0.929986	0.772681	0.864115
2826	Gene_Symbol=GFER FAD-linked sulfhydryl oxidase ALR	0.972747	0.973585	1.45881	0.507554	1.05682	0.904845
2975	Gene_Symbol=STAM2 Isoform 1 of Signal transducing adapter molecule 2	0.972747	0.975902	1.00925	0.968841	1.04713	0.905977
1859	Gene_Symbol=AGFG1 arf-GAP domain and FG repeats-containing protein 1 isoform 1	0.972747	0.905068	1.00925	0.945165	1.01859	0.907629
804	Gene_Symbol=RAB6B Ras-related protein Rab-6B	0.972747	0.913259	1.00925	0.967448	0.972747	0.917053
1085	Gene_Symbol=TMED10 Transmembrane emp24 domain-containing protein 10	0.972747	0.854333	0.758578	0.817819	0.691831	0.917054
2007	Gene_Symbol=MRPL4 Isoform 1 of 39S ribosomal protein L4, mitochondrial	0.972747	0.945229	1.15878	0.669804	0.963829	0.940393
2792	Gene_Symbol=RBP4 Retinol-binding protein 4	0.972747	0.957556	1.04713	0.941185	1.04713	0.940737
1143	Gene_Symbol=AP2S1 Isoform 1 of AP-2 complex subunit sigma	0.972747	0.68987	1.19124	0.627818	1.05682	0.959705
2277	Gene_Symbol=KIAA0174 cDNA FLJ77725	0.972747	0.953427	1.00925	0.955893	1.00925	0.961512
2010	Gene_Symbol=CAD CAD protein	0.972747	0.9676	0.903649	0.858468	0.972747	0.974467
3232	Gene_Symbol=KIAA0368 proteasome-associated protein ECM29 homolog	0.972747	0.975547	0.887156	0.818864	0.981748	0.981114
2967	Gene_Symbol=FAM45B Protein FAM45B	0.972747	0.962671	0.990832	0.997163	0.981748	0.98791
1639	Gene_Symbol=MTOR Serine/threonine-protein kinase mTOR	0.972747	0.870705	0.92045	0.7698	1	0.990928
3736	Gene_Symbol=GRIN2B Glutamate [NMDA] receptor subunit epsilon-2	0.972747	0.95383	1.03753	0.934275	1	0.997192
405	Gene_Symbol=SNCA Isoform 1 of Alpha-synuclein	0.972747	0.643335	0.92045	0.686667	0.928966	0.999328
33	Gene_Symbol=ATP5A1 ATP synthase subunit alpha, mitochondrial	0.963829	0.00510173	0.972747	0.0479252	0.928966	1.42e-05
1367	Gene_Symbol=PSIP1 Isoform 1 of PC4 and SFRS1-interacting protein	0.963829	0.816307	0.887156	0.304285	0.801678	0.175963
3446	Gene_Symbol=LOC100287202 hypothetical protein XP_002342114	0.963829	0.97398	1.19124	0.710744	3.28095	0.195648
203	Gene_Symbol=L1CAM Isoform 2 of Neural cell adhesion molecule L1	0.963829	0.943379	0.92045	0.851383	0.887156	0.312476
294	Gene_Symbol=SUCLA2 Isoform 1 of Succinyl-CoA ligase [ADP-forming] subunit beta, mitochondrial	0.963829	0.820984	1.03753	0.757086	0.711214	0.320742
2412	Gene_Symbol=CRTC1 Isoform 1 of CREB-regulated transcription coactivator 1	0.963829	0.859292	1.00925	0.983915	0.758578	0.321611
1138	Gene_Symbol=RPL14 Ribosomal protein L14 variant	0.963829	0.674657	0.847227	0.55026	0.794328	0.35065
63	Gene_Symbol=PLCB1 Isoform A of 1-phosphatidylinositol-4,5-bisphosphate phosphodiesterase beta-1	0.963829	0.87501	1.00925	0.838558	0.928966	0.358948
521	Gene_Symbol=ILF3 Isoform 5 of Interleukin enhancer-binding factor 3	0.963829	0.675712	0.981748	0.336883	1.23595	0.433287
1824	Gene_Symbol=ATG7 Putative uncharacterized protein ATG7	0.963829	0.988074	0.954993	0.818785	0.870964	0.460545
1315	Gene_Symbol=MAT2B Isoform 1 of Methionine adenosyltransferase 2 subunit beta	0.963829	0.790019	1.01859	0.871555	0.564937	0.477259
1765	Gene_Symbol=AGRN Agrin	0.963829	0.872041	1	0.993359	0.870964	0.493284
1040	Gene_Symbol=SEPT6 cDNA FLJ59732, highly similar to Septin-6	0.963829	0.743226	1.02802	0.753874	0.887156	0.512186
1497	Gene_Symbol=DPP10 inactive dipeptidyl peptidase 10 isoform a	0.963829	0.821383	1.00925	0.823164	0.92045	0.520309
3314	Gene_Symbol=TGM2 Isoform 1 of Protein-glutamine gamma-glutamyltransferase 2	0.963829	0.910608	1.04713	0.921122	1.38038	0.531696
2200	Gene_Symbol=CPT2 Carnitine O-palmitoyltransferase 2, mitochondrial	0.963829	0.871245	1.23595	0.332936	0.870964	0.533484
3464	Gene_Symbol=PNPLA8 Putative uncharacterized protein PNPLA8	0.963829	0.862636	1.00925	0.753067	0.912011	0.580301
1361	Gene_Symbol=FAHD1 fumarylacetoacetate hydrolase domain-containing protein 1 isoform 1	0.963829	0.917039	0.954993	0.767685	0.831764	0.614684
2954	Gene_Symbol=WDR17 Protein	0.963829	0.953489	1.19124	0.715859	0.794328	0.671256
2712	Gene_Symbol=BCS1L Mitochondrial chaperone BCS1	0.963829	0.950114	0.862979	0.781569	0.794328	0.673636
1422	Gene_Symbol=FDPS Farnesyl pyrophosphate synthase	0.963829	0.832952	0.912011	0.549885	0.801678	0.724107
1170	Gene_Symbol=MCCC2 Isoform 2 of Methylcrotonoyl-CoA carboxylase beta chain, mitochondrial	0.963829	0.715536	0.946237	0.57856	0.946237	0.729968
2931	Gene_Symbol=UBLCP1 Ubiquitin-like domain-containing CTD phosphatase 1	0.963829	0.960492	0.794328	0.671821	0.831764	0.732339
2074	Gene_Symbol=RPA3 Replication protein A 14 kDa subunit	0.963829	0.976381	0.824138	0.894672	0.549541	0.740467
2626	Gene_Symbol=TSPAN7 cDNA FLJ58143, highly similar to Tetraspanin-7	0.963829	0.958294	0.990832	0.994593	1.1695	0.746891
3517	REVERSED Gene_Symbol=NECAB2 N-terminal EF-hand calcium-binding protein 2	0.963829	0.874633	1.02802	0.989519	0.794328	0.780634
3252	Gene_Symbol=C1orf163 Hcp beta-lactamase-like protein C1orf163	0.963829	0.964182	1.0666	0.975894	0.912011	0.813645
927	Gene_Symbol=GNG2 Guanine nucleotide-binding protein G(I)/G(S)/G(O) subunit gamma-2	0.963829	0.899324	1.0666	0.60672	1.05682	0.819218
2335	Gene_Symbol=DIP2C Disco-interacting protein 2 homolog C	0.963829	0.909028	1.03753	0.898085	0.928966	0.835442
2341	Gene_Symbol=FUBP3 Isoform 1 of Far upstream element-binding protein 3	0.963829	0.934536	0.928966	0.840379	0.928966	0.849806
1792	Gene_Symbol=RAB39B Ras-related protein Rab-39B	0.963829	0.999119	0.990832	0.974643	0.990832	0.867698
2780	Gene_Symbol=LCMT1 Isoform 2 of Leucine carboxyl methyltransferase 1	0.963829	0.96168	0.972747	0.97347	0.912011	0.870553
2675	Gene_Symbol=IGKV1-39;IGKC;IGKV2-40;IGKV1D-16;LOC100291464 Ig kappa chain C region	0.963829	0.912869	0.772681	0.581973	0.954993	0.880529
2534	Gene_Symbol=NCK1 Cytoplasmic protein NCK1	0.963829	0.972356	0.963829	0.942371	1	0.890013
2460	Gene_Symbol=PIK3R1 Isoform 3 of Phosphatidylinositol 3-kinase regulatory subunit alpha	0.963829	0.950311	0.912011	0.873911	1.03753	0.919566
2867	Gene_Symbol=BTN2A1 Isoform 1 of Butyrophilin subfamily 2 member A1	0.963829	0.950312	1.01859	0.956467	0.946237	0.923148
1496	Gene_Symbol=FGF1 Isoform 1 of Heparin-binding growth factor 1	0.963829	0.889816	1.36773	0.781407	1.19124	0.926974
2478	Gene_Symbol=GNPDA2 Isoform 3 of Glucosamine-6-phosphate isomerase 2	0.963829	0.949901	0.937562	0.912938	0.946237	0.928019
2763	Gene_Symbol=SDSL Serine dehydratase-like	0.963829	0.952114	0.887156	0.829023	0.954993	0.933579
2631	Gene_Symbol=AUP1 cDNA FLJ57204, highly similar to Homo sapiens ancient ubiquitous protein 1 (AUP1), transcript variant 2, mRNA	0.963829	0.95054	0.879022	0.802541	0.972747	0.961212
3019	Gene_Symbol=C22orf30 Chromosome 22 open reading frame 30	0.963829	0.934781	0.855067	0.745539	0.972747	0.969324
3140	Gene_Symbol=YIPF5 Isoform 3 of Protein YIPF5	0.963829	0.958223	1.11686	0.810935	0.972747	0.970533
2667	Gene_Symbol=PPM1B Isoform Beta-2 of Protein phosphatase 1B	0.963829	0.97142	0.172187	0.611821	0.847227	0.971861
57	Gene_Symbol=BASP1 Isoform 1 of Brain acid soluble protein 1	0.963829	0.844404	0.981748	0.729046	0.946237	0.978259
2692	Gene_Symbol=OXSR1 Serine/threonine-protein kinase OSR1	0.963829	0.996465	1.22462	0.918962	1.03753	0.982339
3858	Gene_Symbol=- cDNA FLJ50056, highly similar to Homo sapiens BAT2 domain containing 1 (BAT2D1), mRNA (Fragment)	0.963829	0.949177	0.981748	0.982975	0.981748	0.983065
32	Gene_Symbol=ENO1 Isoform alpha-enolase of Alpha-enolase	0.954993	0.0700796	0.981748	0.0797266	0.912011	3.44e-05
576	Gene_Symbol=SHANK3 Isoform 1 of SH3 and multiple ankyrin repeat domains protein 3	0.954993	0.21689	0.972747	0.685044	0.654636	0.123469
1202	Gene_Symbol=DST Isoform 6 of Bullous pemphigoid antigen 1	0.954993	0.595792	0.928966	0.537001	0.855067	0.240577
775	Gene_Symbol=DDB1;LOC100290337 DNA damage-binding protein 1	0.954993	0.793721	1.23595	0.625948	0.679204	0.247801
2536	Gene_Symbol=GBF1 Golgi-specific brefeldin A-resistance guanine nucleotide exchange factor 1	0.954993	0.863148	1.08643	0.663602	0.801678	0.284805
1142	Gene_Symbol=TPT1 Tumor protein, translationally-controlled 1	0.954993	0.824595	0.452898	0.273236	0.316228	0.298117
2252	Gene_Symbol=DCUN1D1 DCN1-like protein 1	0.954993	0.881942	1.04713	0.904165	0.751623	0.304584
1740	Gene_Symbol=TPR Nucleoprotein TPR	0.954993	0.934599	1.00925	0.969583	1.51356	0.305598
354	Gene_Symbol=NAPG Gamma-soluble NSF attachment protein	0.954993	0.558167	0.937562	0.768808	0.83946	0.321178
1590	Gene_Symbol=HBXIP hepatitis B virus X-interacting protein	0.954993	0.882289	0.92045	0.717623	0.847227	0.435068
2133	Gene_Symbol=NLGN3 neuroligin-3 isoform 3	0.954993	0.92616	0.928966	0.697745	0.83946	0.455924
1198	Gene_Symbol=NUDT5 Putative uncharacterized protein NUDT5	0.954993	0.790104	1.34276	0.256436	0.847227	0.503515
2117	Gene_Symbol=ATP6V1G1 V-type proton ATPase subunit G 1	0.954993	0.968205	0.717794	0.692694	0.534564	0.512073
851	Gene_Symbol=TXNRD1 Isoform 3 of Thioredoxin reductase 1, cytoplasmic	0.954993	0.771819	0.92045	0.586573	0.912011	0.520742
874	Gene_Symbol=ARL3 ADP-ribosylation factor-like protein 3	0.954993	0.816065	1.18032	0.736941	1.05682	0.529832
711	Gene_Symbol=PGLS 6-phosphogluconolactonase	0.954993	0.63734	1	0.980431	0.963829	0.549264
2005	Gene_Symbol=ZYX Zyxin	0.954993	0.367871	1.02802	0.764053	0.946237	0.551793
3160	Gene_Symbol=FLT3 84 kDa protein	0.954993	0.947268	0.946237	0.931467	0.711214	0.553343
1599	Gene_Symbol=ERGIC1 Isoform 1 of Endoplasmic reticulum-Golgi intermediate compartment protein 1	0.954993	0.80398	1.07647	0.887713	0.564937	0.570951
1325	Gene_Symbol=SORT1 Sortilin	0.954993	0.703328	1.01859	0.891277	0.954993	0.589025
1205	Gene_Symbol=ECH1 Delta(3,5)-Delta(2,4)-dienoyl-CoA isomerase, mitochondrial	0.954993	0.728217	1.05682	0.740011	1.13763	0.592813
1357	Gene_Symbol=APOC3 Apolipoprotein C-III variant 1	0.954993	0.942369	1.0666	0.476361	1.02802	0.618392
1024	Gene_Symbol=GABRB2 Isoform 1 of Gamma-aminobutyric acid receptor subunit beta-2	0.954993	0.916782	1.35519	0.285797	1.11686	0.625376
2075	Gene_Symbol=SVIP Small VCP/p97-interacting protein	0.954993	0.771403	1.14815	0.792298	1.1272	0.635312
2490	Gene_Symbol=RBM25 Isoform 1 of RNA-binding protein 25	0.954993	0.915237	1.00925	0.978188	0.895365	0.765434
1512	Gene_Symbol=SNX27 Isoform 1 of Sorting nexin-27	0.954993	0.938552	0.879022	0.817758	0.855067	0.765809
601	Gene_Symbol=GLO1 Lactoylglutathione lyase	0.954993	0.754138	0.981748	0.653603	0.963829	0.795346
1910	Gene_Symbol=FAM54B cDNA FLJ55391	0.954993	0.819036	0.787046	0.470696	0.801678	0.796619
1737	Gene_Symbol=ALDH1B1 Aldehyde dehydrogenase X, mitochondrial	0.954993	0.849347	1.02802	0.969439	0.937562	0.800981
1241	Gene_Symbol=SAMM50 Putative uncharacterized protein SAMM50	0.954993	0.915256	1.02802	0.93283	0.954993	0.80185
2122	Gene_Symbol=RANBP3 Isoform 2 of Ran-binding protein 3	0.954993	0.932846	0.981748	0.978768	1.1272	0.803563
1855	Gene_Symbol=WDR13 WD repeat-containing protein 13	0.954993	0.954746	0.794328	0.735495	0.794328	0.806448
2603	Gene_Symbol=KCNB1 Potassium voltage-gated channel subfamily B member 1	0.954993	0.905985	0.981748	0.973711	0.912011	0.809561
3871	Gene_Symbol=GRM5 Isoform 1 of Metabotropic glutamate receptor 5	0.954993	0.94707	0.972747	0.969338	0.879022	0.810729
918	Gene_Symbol=KIAA1543 calmodulin-regulated spectrin-associated protein 3 isoform 1	0.954993	0.703155	0.887156	0.379353	0.954993	0.811625
2910	Gene_Symbol=NME3 Nucleoside diphosphate kinase 3	0.954993	0.867941	1.00925	0.943796	0.937562	0.82672
3587	REVERSED Gene_Symbol=- cDNA FLJ57865, highly similar to B-cell lymphoma/leukemia 11A	0.954993	0.887897	1	0.923876	0.879022	0.8383
2148	Gene_Symbol=DARS2 Aspartyl-tRNA synthetase, mitochondrial	0.954993	0.94737	1.00925	0.969508	1.09648	0.842894
1189	Gene_Symbol=LIN7C Protein lin-7 homolog C	0.954993	0.938488	0.887156	0.827114	0.895365	0.844708
2402	Gene_Symbol=ASPSCR1 Isoform 2 of Tether containing UBX domain for GLUT4	0.954993	0.961321	1.10662	0.693166	0.92045	0.847789
2833	Gene_Symbol=NPC2 cDNA FLJ59142, highly similar to Epididymal secretory protein E1	0.954993	0.94133	0.765597	0.629363	1.08643	0.854256
2733	Gene_Symbol=ITIH5 inter-alpha-trypsin inhibitor heavy chain H5 isoform 2	0.954993	0.957937	0.758578	0.964698	0.263027	0.856612
3077	Gene_Symbol=GALE UDP-glucose 4-epimerase	0.954993	0.936292	1.15878	0.759078	0.912011	0.868726
1056	Gene_Symbol=UGGT1 Isoform 2 of UDP-glucose:glycoprotein glucosyltransferase 1	0.954993	0.925205	0.648634	0.578112	0.912011	0.868824
10	Gene_Symbol=ANK2 Isoform 3 of Ankyrin-2	0.954993	0.955621	1.04713	0.935373	1.03753	0.870301
1961	Gene_Symbol=STX6 Syntaxin-6	0.954993	0.946443	0.928966	0.862002	0.92045	0.871589
2305	Gene_Symbol=ACYP1 Acylphosphatase-1	0.954993	0.938977	0.928966	0.893986	0.92045	0.882834
2795	Gene_Symbol=LPCAT1 Lysophosphatidylcholine acyltransferase 1	0.954993	0.944038	0.887156	0.829075	0.92045	0.886846
556	Gene_Symbol=HNRNPA1 Isoform 2 of Heterogeneous nuclear ribonucleoprotein A1	0.954993	0.74121	1	0.750234	1.13763	0.902365
1584	Gene_Symbol=FKBP1A FKBP1A protein	0.954993	0.935226	0.751623	0.779491	1.1695	0.91279
2942	Gene_Symbol=VPS33A Similar to Vacuolar sorting protein 33A	0.954993	0.983349	0.83946	0.844998	0.895365	0.914676
1504	Gene_Symbol=DCTN3 Isoform 1 of Dynactin subunit 3	0.954993	0.906236	1.01859	0.928191	1.01859	0.918493
2922	Gene_Symbol=SEC11A Signal peptidase complex catalytic subunit SEC11A	0.954993	0.914486	0.912011	0.849355	0.937562	0.924326
582	Gene_Symbol=SNORD84;BAT1 Isoform 2 of Spliceosome RNA helicase BAT1	0.954993	0.865657	1.0666	0.652799	1.05682	0.93421
3409	REVERSED Gene_Symbol=CIR1 Isoform 1 of Corepressor interacting with RBPJ 1	0.954993	0.947657	1.01859	0.952223	0.954993	0.939862
1993	Gene_Symbol=TMEM85 Isoform 1 of Transmembrane protein 85	0.954993	0.94396	1.15878	0.762637	1.02802	0.946936
2430	Gene_Symbol=PVALB Parvalbumin alpha	0.954993	0.934218	0.903649	0.834241	0.954993	0.955775
2001	Gene_Symbol=ARMC10 Isoform 2 of Armadillo repeat-containing protein 10	0.954993	0.876787	1.02802	0.797063	0.887156	0.959902
1094	Gene_Symbol=PRKRA Isoform 1 of Interferon-inducible double stranded RNA-dependent protein kinase activator A	0.954993	0.603127	1.0666	0.89843	1.03753	0.989821
12	Gene_Symbol=CLTC Isoform 2 of Clathrin heavy chain 1	0.946237	0.00021559	1	0.143494	0.946237	0.00376318
8	Gene_Symbol=TUBB4 Tubulin beta-4 chain	0.946237	0.791906	0.937562	0.294076	0.855067	0.0610753
675	Gene_Symbol=DDAH2 N(G),N(G)-dimethylarginine dimethylaminohydrolase 2	0.946237	0.437583	0.990832	0.7484	0.698232	0.091331
317	Gene_Symbol=PPP1R7 Isoform 1 of Protein phosphatase 1 regulatory subunit 7	0.946237	0.908241	0.954993	0.501158	0.765597	0.152061
70	Gene_Symbol=GDI1 Rab GDP dissociation inhibitor alpha	0.946237	0.950564	1.00925	0.784174	0.855067	0.252244
[truncated: 9,432 more rows]
